# Supplementary material for: Identification of robust deep neural network models of longitudinal clinical measurements
Source: NPJ Digit Med. 2022 Jul 27;5:106. doi: 10.1038/s41746-022-00651-4 (PMC9329311; doi:10.1038/s41746-022-00651-4)
Supplement: Supplementary file 3 — Data Set 1 [file 41746_2022_651_MOESM3_ESM.xlsx]

## Sheet: BMI-Magnitude
Cohort Name	Missingness (%)	Irregularity	Class imbalance ratio (class1 / class0)	Effect size	Dispersion	Overlapping%	Model	Mean VAL AUC	Std. VAL AUC	Mean Test AUC	Std. Test AUC	Test Set Size	Test Set Size(Class 0)	Test Set Size(Class 1)	Mean Specificity	Mean Sensitivity	Mean Precision (Weighted-Avg.)	Mean Recall (Sensitivity, Weighted-Avg.)	Mean F1 Score (Weighted-Avg.)
2022v1_bmi_simulation_mag_cohorts_Simulation_Cohort_1_19066_0.25_0.6_0_none_0.5_0.976	0	none	0.5	0.25	0.6	97.6	CRNN	0.846933	0.00811842	0.862444	0	2700	1800	900	0.85	0.73	0.80842	0.806667	0.807439
							FCNN	0.857616	0.00445178	0.84575	0	2700	1800	900	0.91	0.62	0.810997	0.814444	0.808674
							GAF-CNN	0.847064	0.0187259	0.847007	0.00010575	2700	1800	900	0.75	0.79	0.790405	0.764444	0.770189
							MLP	0.852619	0.00526923	0.861622	1.21667e-08	2700	1800	900	0.89	0.67	0.81437	0.817778	0.814616
							ResNet	0.849669	0.0080309	0.832991	0.00800314	2700	1800	900	0.813333	0.686667	0.783365	0.771111	0.770978
							RNN-FCN	0.843185	0.0126674	0.856674	0.000297227	2700	1800	900	0.76	0.8	0.796015	0.772222	0.7776
							Transformer	0.810188	0.0381813	0.800129	0.0495449	2700	1800	900	0.83	0.646667	0.789667	0.767778	0.763607
							TSF-CNN	0.845424	0.0111676	0.861961	1.21667e-08	2700	1800	900	0.83	0.72	0.799936	0.796667	0.798007
							TSF-MLP	0.833286	0.0133209	0.855261	0	2700	1800	900	0.91	0.64	0.816668	0.82	0.815198
2022v1_bmi_simulation_mag_cohorts_Simulation_Cohort_1_19066_0.25_0.6_0_none_0.25_0.976	0	none	0.25	0.25	0.6	97.6	CRNN	0.854568	0.0316888	0.849067	1.21667e-08	2250	1800	450	0.8	0.74	0.835988	0.788	0.802863
							FCNN	0.876331	0.0108949	0.857722	0	2250	1800	450	0.8	0.78	0.845735	0.792	0.807568
							GAF-CNN	0.863314	0.0139102	0.855959	0.000227801	2250	1800	450	0.71	0.89	0.855594	0.744	0.768748
							MLP	0.847016	0.0168738	0.843089	1.21667e-08	2250	1800	450	0.8	0.75	0.838175	0.786667	0.802197
							ResNet	0.856471	0.0249098	0.879411	1.21667e-08	2250	1800	450	0.79	0.79	0.848034	0.790667	0.806841
							RNN-FCN	0.856289	0.021749	0.845641	0.000244023	2250	1800	450	0.85	0.65	0.831617	0.813333	0.820447
							Transformer	0.802001	0.0474954	0.804767	0.0457532	2250	1800	450	0.853333	0.666667	0.836984	0.814667	0.821723
							TSF-CNN	0.853229	0.031649	0.865533	0	2250	1800	450	0.86	0.71	0.84981	0.829333	0.836718
							TSF-MLP	0.8655	0.0242783	0.856378	1.21667e-08	2250	1800	450	0.77	0.8	0.844243	0.776	0.79457
2022v1_bmi_simulation_mag_cohorts_Simulation_Cohort_1_19066_0.25_0.6_0_none_0.75_0.976	0	none	0.75	0.25	0.6	97.6	CRNN	0.843246	0.00614278	0.844156	0	3150	1800	1350	0.84	0.69	0.77336	0.774286	0.772726
							FCNN	0.83772	0.0157222	0.854274	1.21667e-08	3150	1800	1350	0.76	0.8	0.782925	0.77619	0.777275
							GAF-CNN	0.839834	0.0108714	0.844956	0.000986672	3150	1800	1350	0.74	0.78	0.765134	0.75873	0.75988
							MLP	0.841605	0.01961	0.840959	0	3150	1800	1350	0.84	0.7	0.774313	0.775238	0.773733
							ResNet	0.842732	0.0159547	0.831088	0.00658607	3150	1800	1350	0.82	0.683333	0.758956	0.759048	0.757458
							RNN-FCN	0.837725	0.00618749	0.849725	0.000285578	3150	1800	1350	0.82	0.73	0.781169	0.781905	0.781329
							Transformer	0.703086	0.14537	0.698382	0.138649	3150	1800	1350	0.62	0.75	0.728379	0.675873	0.660419
							TSF-CNN	0.843839	0.0111921	0.845922	0	3150	1800	1350	0.84	0.72	0.785829	0.786667	0.785756
							TSF-MLP	0.847921	0.0184362	0.837444	1.21667e-08	3150	1800	1350	0.84	0.68	0.77168	0.772381	0.770293
2022v1_bmi_simulation_mag_cohorts_Simulation_Cohort_1_19066_0.25_0.6_0_none_1_0.976	0	none	1	0.25	0.6	97.6	CRNN	0.842915	0.010956	0.855656	1.21667e-08	3600	1800	1800	0.83	0.73	0.783222	0.78	0.779372
							FCNN	0.842915	0.010956	0.855656	1.21667e-08	3600	1800	1800	0.83	0.73	0.783222	0.78	0.779372
							GAF-CNN	0.842045	0.012097	0.85481	0.000734408	3600	1800	1800	0.83	0.726667	0.782976	0.779722	0.779087
							MLP	0.842915	0.010956	0.855656	1.21667e-08	3600	1800	1800	0.83	0.73	0.783222	0.78	0.779372
							ResNet	0.825782	0.0405989	0.831889	0.0411651	3600	1800	1800	0.76	0.773333	0.774219	0.766944	0.76521
							RNN-FCN	0.842768	0.0110153	0.85554	3.2075e-05	3600	1800	1800	0.83	0.73	0.783222	0.78	0.779372
							Transformer	0.806501	0.0463524	0.818874	0.0408819	3600	1800	1800	0.83	0.73	0.783222	0.78	0.779372
							TSF-CNN	0.842915	0.010956	0.855656	1.21667e-08	3600	1800	1800	0.83	0.73	0.783222	0.78	0.779372
							TSF-MLP	0.842915	0.010956	0.855656	1.21667e-08	3600	1800	1800	0.83	0.73	0.783222	0.78	0.779372
2022v1_bmi_simulation_mag_cohorts_Simulation_Cohort_1_19066_0.25_0.6_0.1_IrrNMP_0.5_0.94825	10	none	0.5	0.25	0.6	94.825	CRNN	0.847351	0.0145114	0.851956	6.93889e-05	2700	1800	900	0.756667	0.803333	0.797901	0.771852	0.777278
							FCNN	0.84923	0.0346039	0.827311	0.002651	2700	1800	900	0.77	0.75	0.781472	0.764444	0.768838
							GAF-CNN	0.84184	0.0295015	0.841211	0.00472149	2700	1800	900	0.773333	0.786667	0.79805	0.778148	0.78284
							MLP	0.840144	0.0209498	0.847857	1.283e-05	2700	1800	900	0.8	0.77	0.804598	0.793333	0.796682
							ResNet	0.857726	0.00771617	0.814794	0.00198061	2700	1800	900	0.766667	0.736667	0.774411	0.757407	0.761935
							RNN-FCN	0.864985	0.0196771	0.815306	0.000377655	2700	1800	900	0.81	0.676667	0.768039	0.764444	0.765967
							Transformer	0.666791	0.176891	0.673031	0.138351	2700	1800	900	0.626667	0.67	0.68831	0.643333	0.651443
							TSF-CNN	0.837932	0.0166442	0.845707	2.79623e-05	2700	1800	900	0.79	0.766667	0.794759	0.78037	0.784421
							TSF-MLP	0.850983	0.0247689	0.842922	5.55557e-06	2700	1800	900	0.79	0.77	0.796238	0.782222	0.786187
2022v1_bmi_simulation_mag_cohorts_Simulation_Cohort_1_19066_0.25_0.6_0.1_IrrNMP_0.25_0.94825	10	none	0.25	0.25	0.6	94.825	CRNN	0.846462	0.0103196	0.848941	4.62592e-05	2250	1800	450	0.79	0.76	0.839378	0.786222	0.802043
							FCNN	0.857249	0.0307874	0.828052	0.000583977	2250	1800	450	0.79	0.77	0.840426	0.785333	0.801506
							GAF-CNN	0.827178	0.0218161	0.835859	0.000651715	2250	1800	450	0.796667	0.743333	0.836551	0.787111	0.802119
							MLP	0.832474	0.0104932	0.873215	9.95876e-05	2250	1800	450	0.803333	0.796667	0.852584	0.801778	0.816242
							ResNet	0.832343	0.0142317	0.850163	0.0159801	2250	1800	450	0.83	0.74	0.847684	0.812444	0.823398
							RNN-FCN	0.846162	0.0136417	0.849489	0.00140453	2250	1800	450	0.79	0.76	0.838193	0.783111	0.799416
							Transformer	0.762396	0.0479906	0.82877	0.0524012	2250	1800	450	0.806667	0.756667	0.844945	0.799111	0.812972
							TSF-CNN	0.842926	0.0237178	0.871619	1.69725e-05	2250	1800	450	0.843333	0.77	0.860138	0.830222	0.839744
							TSF-MLP	0.862983	0.0264895	0.823674	6.415e-06	2250	1800	450	0.78	0.71	0.819818	0.764	0.781545
2022v1_bmi_simulation_mag_cohorts_Simulation_Cohort_1_19066_0.25_0.6_0.1_IrrNMP_0.75_0.94825	10	none	0.75	0.25	0.6	94.825	CRNN	0.845951	0.0157732	0.853448	3.53311e-05	3150	1800	1350	0.8	0.75	0.779309	0.779048	0.779167
							FCNN	0.853423	0.0256772	0.856138	0.000208507	3150	1800	1350	0.79	0.783333	0.790987	0.788254	0.788959
							GAF-CNN	0.853769	0.00416551	0.841096	0.00243085	3150	1800	1350	0.72	0.82	0.774582	0.761587	0.762772
							MLP	0.849932	0.00288156	0.830725	1.1315e-05	3150	1800	1350	0.76	0.74	0.758891	0.754603	0.754935
							ResNet	0.844106	0.00712948	0.821735	0.00692774	3150	1800	1350	0.776667	0.72	0.753683	0.752698	0.752856
							RNN-FCN	0.846596	0.0107119	0.845057	0.000172066	3150	1800	1350	0.766667	0.773333	0.774618	0.770476	0.771317
							Transformer	0.826596	0.0207031	0.820006	0.0249614	3150	1800	1350	0.766667	0.76	0.769123	0.764127	0.764483
							TSF-CNN	0.838071	0.00792549	0.846733	2.42868e-05	3150	1800	1350	0.72	0.82	0.776885	0.76381	0.764982
							TSF-MLP	0.842343	0.00942925	0.857209	2.1383e-06	3150	1800	1350	0.793333	0.766667	0.784802	0.781587	0.781693
2022v1_bmi_simulation_mag_cohorts_Simulation_Cohort_1_19066_0.25_0.6_0.1_IrrNMP_1_0.94825	10	none	1	0.25	0.6	94.825	CRNN	0.853315	0.0133762	0.839428	2.64619e-05	3600	1800	1800	0.756667	0.773333	0.768778	0.768611	0.768575
							FCNN	0.854095	0.0146054	0.83875	0.00012175	3600	1800	1800	0.753333	0.776667	0.765412	0.765	0.764909
							GAF-CNN	0.848897	0.014023	0.839535	0.000101901	3600	1800	1800	0.77	0.77	0.769723	0.769722	0.769722
							MLP	0.85217	0.013913	0.839255	1.25257e-05	3600	1800	1800	0.76	0.78	0.770765	0.770556	0.770511
							ResNet	0.847147	0.0126291	0.835801	0.00318889	3600	1800	1800	0.776667	0.753333	0.765208	0.764444	0.764268
							RNN-FCN	0.852779	0.0124709	0.839556	7.28075e-05	3600	1800	1800	0.77	0.766667	0.769172	0.769167	0.769166
							Transformer	0.801578	0.0628036	0.794338	0.0483052	3600	1800	1800	0.763333	0.713333	0.748005	0.738333	0.735353
							TSF-CNN	0.852208	0.0129314	0.840348	5.78241e-06	3600	1800	1800	0.756667	0.783333	0.768574	0.768333	0.768281
							TSF-MLP	0.85151	0.0128987	0.839405	6.41499e-06	3600	1800	1800	0.76	0.78	0.768117	0.768056	0.768042
2022v1_bmi_simulation_mag_cohorts_Simulation_Cohort_1_19066_0.25_0.6_0.5_IrrNMP_0.5_0.99175	50	none	0.5	0.25	0.6	99.175	CRNN	0.841529	0.025165	0.837537	8.85991e-05	2700	1800	900	0.776667	0.733333	0.777359	0.763333	0.767541
							FCNN	0.822878	0.0584039	0.833013	0.00750465	2700	1800	900	0.723333	0.793333	0.778938	0.744074	0.750614
							GAF-CNN	0.828118	0.0253139	0.819587	0.00135466	2700	1800	900	0.85	0.67	0.789658	0.791111	0.790188
							MLP	0.83467	0.0300161	0.836367	0.000370477	2700	1800	900	0.8	0.736667	0.788676	0.778889	0.78209
							ResNet	0.828606	0.0230349	0.818565	0.0064552	2700	1800	900	0.71	0.79	0.772694	0.735556	0.742744
							RNN-FCN	0.855885	0.0117753	0.838859	0.00039167	2700	1800	900	0.79	0.746667	0.787939	0.775926	0.779615
							Transformer	0.767995	0.0579809	0.778341	0.0561219	2700	1800	900	0.71	0.766667	0.77065	0.728148	0.731976
							TSF-CNN	0.840984	0.0338963	0.842541	4.4905e-05	2700	1800	900	0.766667	0.79	0.795674	0.774074	0.77919
							TSF-MLP	0.839202	0.0075052	0.825817	2.77778e-05	2700	1800	900	0.76	0.75	0.777952	0.76	0.764908
2022v1_bmi_simulation_mag_cohorts_Simulation_Cohort_1_19066_0.25_0.6_0.5_IrrNMP_0.25_0.99175	50	none	0.25	0.25	0.6	99.175	CRNN	0.810252	0.00818756	0.815041	6.41498e-06	2250	1800	450	0.74	0.76	0.824444	0.744	0.766349
							FCNN	0.853249	0.0306133	0.809683	1.46986e-05	2250	1800	450	0.82	0.66	0.81873	0.784	0.796316
							GAF-CNN	0.830919	0.0256862	0.788956	0.00206113	2250	1800	450	0.743333	0.72	0.814565	0.738667	0.760609
							MLP	0.828012	0.0254511	0.805244	0	2250	1800	450	0.72	0.79	0.826938	0.732	0.756739
							ResNet	0.783073	0.0127388	0.756396	0.0410275	2250	1800	450	0.64	0.79	0.811739	0.670222	0.701644
							RNN-FCN	0.886443	0.038422	0.821	0.000647598	2250	1800	450	0.753333	0.75	0.825556	0.751556	0.772326
							Transformer	0.716313	0.121733	0.708693	0.105967	2250	1800	450	0.82	0.5	0.775016	0.754222	0.762439
							TSF-CNN	0.829647	0.0148661	0.841441	1.283e-05	2250	1800	450	0.75	0.81	0.841992	0.76	0.781265
							TSF-MLP	0.828628	0.00358441	0.816167	1.11111e-05	2250	1800	450	0.703333	0.78	0.821565	0.719556	0.745932
2022v1_bmi_simulation_mag_cohorts_Simulation_Cohort_1_19066_0.25_0.6_0.5_IrrNMP_0.75_0.99175	50	none	0.75	0.25	0.6	99.175	CRNN	0.836939	0.0157758	0.829552	6.41498e-06	3150	1800	1350	0.77	0.74	0.760651	0.759048	0.7596
							FCNN	0.831657	0.0075871	0.82044	0.000172623	3150	1800	1350	0.83	0.686667	0.768845	0.769841	0.76825
							GAF-CNN	0.830642	0.00666671	0.811274	0.0021258	3150	1800	1350	0.823333	0.666667	0.754708	0.755873	0.753891
							MLP	0.829907	0.0148452	0.833135	0.000236264	3150	1800	1350	0.66	0.86	0.772119	0.74381	0.744063
							ResNet	0.814795	0.00640107	0.814557	0.00711852	3150	1800	1350	0.783333	0.703333	0.75026	0.748571	0.74778
							RNN-FCN	0.860895	0.0335288	0.806032	0.00205426	3150	1800	1350	0.783333	0.686667	0.741313	0.74127	0.740732
							Transformer	0.753565	0.0997454	0.736278	0.114526	3150	1800	1350	0.766667	0.6	0.698124	0.694603	0.683874
							TSF-CNN	0.829671	0.00115776	0.830312	7.80712e-05	3150	1800	1350	0.713333	0.803333	0.762226	0.750159	0.751416
							TSF-MLP	0.831001	0.00398919	0.838104	1.95982e-05	3150	1800	1350	0.776667	0.743333	0.764173	0.76254	0.76309
2022v1_bmi_simulation_mag_cohorts_Simulation_Cohort_1_19066_0.25_0.6_0.5_IrrNMP_1_0.99175	50	none	1	0.25	0.6	99.175	CRNN	0.83343	0.0103937	0.821988	8.48626e-06	3600	1800	1800	0.67	0.83	0.756019	0.75	0.748522
							FCNN	0.836257	0.00802746	0.824723	2.79624e-05	3600	1800	1800	0.71	0.79	0.753155	0.751667	0.751301
							GAF-CNN	0.827953	0.0133787	0.817603	0.00159114	3600	1800	1800	0.706667	0.796667	0.7528	0.750833	0.750348
							MLP	0.832713	0.0110669	0.822857	0.000134093	3600	1800	1800	0.676667	0.836667	0.761227	0.754444	0.75284
							ResNet	0.820611	0.00945097	0.814279	0.00199606	3600	1800	1800	0.746667	0.75	0.745391	0.745	0.7449
							RNN-FCN	0.841699	0.0141581	0.8164	0.000329749	3600	1800	1800	0.76	0.7	0.735535	0.732222	0.731299
							Transformer	0.781208	0.0461829	0.75777	0.048972	3600	1800	1800	0.786667	0.63	0.722928	0.709167	0.704424
							TSF-CNN	0.833399	0.0101785	0.821939	1.38889e-05	3600	1800	1800	0.67	0.826667	0.755187	0.748333	0.746635
							TSF-MLP	0.832197	0.0106843	0.820729	3.2075e-06	3600	1800	1800	0.66	0.84	0.75845	0.750833	0.748984
2022v1_bmi_simulation_mag_cohorts_Simulation_Cohort_1_19066_0.25_0.6_0.25_IrrNMP_0.5_0.9715	25	none	0.5	0.25	0.6	97.15	CRNN	0.836275	0.0312604	0.826483	1.21667e-08	2700	1800	900	0.8	0.71	0.775139	0.766667	0.769662
							FCNN	0.848097	0.0130732	0.819761	1.46986e-05	2700	1800	900	0.72	0.76	0.761956	0.730741	0.737408
							GAF-CNN	0.829334	0.00699756	0.853398	0.00199562	2700	1800	900	0.686667	0.853333	0.795342	0.744444	0.751743
							MLP	0.838065	0.0251957	0.828893	0.00010863	2700	1800	900	0.793333	0.71	0.774465	0.765556	0.768525
							ResNet	0.826422	0.0111311	0.813956	0.0112814	2700	1800	900	0.773333	0.716667	0.768391	0.753704	0.757642
							RNN-FCN	0.862075	0.00984149	0.821699	0.000458799	2700	1800	900	0.8	0.696667	0.772002	0.765556	0.768006
							Transformer	0.794055	0.0662491	0.803585	0.0506487	2700	1800	900	0.683333	0.796667	0.768196	0.719259	0.725588
							TSF-CNN	0.841855	0.0106563	0.826141	0.000651075	2700	1800	900	0.77	0.74	0.776107	0.76037	0.764867
							TSF-MLP	0.840249	0.0351419	0.822985	6.62797e-05	2700	1800	900	0.793333	0.716667	0.775897	0.766667	0.769843
2022v1_bmi_simulation_mag_cohorts_Simulation_Cohort_1_19066_0.25_0.6_0.25_IrrNMP_0.25_0.9715	25	none	0.25	0.25	0.6	97.15	CRNN	0.830918	0.0247007	0.825889	0.00011547	2250	1800	450	0.83	0.67	0.82702	0.796889	0.807645
							FCNN	0.848143	0.0314397	0.858719	1.69725e-05	2250	1800	450	0.72	0.85	0.844653	0.741778	0.766249
							GAF-CNN	0.841412	0.00999432	0.845552	0.000644476	2250	1800	450	0.823333	0.726667	0.840638	0.804889	0.816571
							MLP	0.82386	0.0157867	0.856696	8.48625e-05	2250	1800	450	0.813333	0.786667	0.853305	0.808889	0.822036
							ResNet	0.828409	0.0125521	0.842715	0.0235477	2250	1800	450	0.796667	0.756667	0.839027	0.787111	0.802614
							RNN-FCN	0.84188	0.06215	0.817033	0.00283172	2250	1800	450	0.816667	0.653333	0.815687	0.780889	0.793328
							Transformer	0.77007	0.0698331	0.789226	0.0890017	2250	1800	450	0.663333	0.81	0.8253	0.692444	0.719158
							TSF-CNN	0.822656	0.0152743	0.866607	6.51052e-05	2250	1800	450	0.77	0.83	0.854287	0.783556	0.801862
							TSF-MLP	0.782447	0.0545996	0.777609	8.48627e-06	2250	1800	450	0.843333	0.666667	0.831445	0.809333	0.817636
2022v1_bmi_simulation_mag_cohorts_Simulation_Cohort_1_19066_0.25_0.6_0.25_IrrNMP_0.75_0.9715	25	none	0.75	0.25	0.6	97.15	CRNN	0.836961	0.0105647	0.843832	2.13837e-06	3150	1800	1350	0.79	0.74	0.769569	0.768571	0.768952
							FCNN	0.844912	0.0150937	0.836985	2.5948e-05	3150	1800	1350	0.71	0.82	0.772576	0.758095	0.759254
							GAF-CNN	0.831186	0.013594	0.846867	0.00154352	3150	1800	1350	0.736667	0.796667	0.771069	0.76254	0.763716
							MLP	0.835214	0.0141633	0.851575	4.07968e-05	3150	1800	1350	0.81	0.736667	0.776576	0.776825	0.776687
							ResNet	0.812746	0.00569925	0.818321	0.0129551	3150	1800	1350	0.736667	0.763333	0.7565	0.748571	0.749165
							RNN-FCN	0.851924	0.00562925	0.837906	0.000321739	3150	1800	1350	0.83	0.69	0.772768	0.771746	0.769885
							Transformer	0.714256	0.146793	0.703856	0.146538	3150	1800	1350	0.83	0.536667	0.713549	0.706032	0.686577
							TSF-CNN	0.834705	0.0126397	0.832048	1.95982e-05	3150	1800	1350	0.776667	0.733333	0.759085	0.758095	0.758421
							TSF-MLP	0.838354	0.0293718	0.836884	4.57124e-05	3150	1800	1350	0.73	0.79	0.76539	0.75619	0.757436
2022v1_bmi_simulation_mag_cohorts_Simulation_Cohort_1_19066_0.25_0.6_0.25_IrrNMP_1_0.9715	25	none	1	0.25	0.6	97.15	CRNN	0.83772	0.00250485	0.837791	9.75522e-06	3600	1800	1800	0.793333	0.74	0.767106	0.766389	0.766232
							FCNN	0.839766	0.0109908	0.833232	0.00325962	3600	1800	1800	0.773333	0.75	0.761671	0.760833	0.760645
							GAF-CNN	0.835474	0.00221743	0.835284	6.70319e-05	3600	1800	1800	0.72	0.793333	0.759477	0.758056	0.757724
							MLP	0.837142	0.00133804	0.838092	5.00771e-05	3600	1800	1800	0.783333	0.736667	0.76378	0.763056	0.762893
							ResNet	0.818315	0.0145797	0.818262	0.0127711	3600	1800	1800	0.786667	0.72	0.754692	0.753056	0.752638
							RNN-FCN	0.842076	0.0098429	0.833926	0.000159313	3600	1800	1800	0.786667	0.736667	0.764648	0.763889	0.76372
							Transformer	0.784812	0.0364805	0.788944	0.0254863	3600	1800	1800	0.756667	0.693333	0.732451	0.727222	0.725589
							TSF-CNN	0.837693	0.000583424	0.838342	3.20349e-05	3600	1800	1800	0.803333	0.726667	0.764248	0.7625	0.762107
							TSF-MLP	0.837134	0.0010814	0.836863	1.52988e-05	3600	1800	1800	0.81	0.72	0.767276	0.765	0.764499
2022v1_bmi_simulation_mag_cohorts_Simulation_Cohort_1_19066_0.25_0.25_0_none_0.5_0.861	0	none	0.5	0.25	0.25	86.1	CRNN	0.92837	0.00481476	0.908922	1.21667e-08	2700	1800	900	0.84	0.83	0.846828	0.837037	0.839572
							FCNN	0.932724	0.00906546	0.909194	1.21667e-08	2700	1800	900	0.85	0.82	0.847386	0.84	0.842149
							GAF-CNN	0.921568	0.00566888	0.918252	2.24523e-05	2700	1800	900	0.82	0.87	0.854265	0.838889	0.842149
							MLP	0.933262	0.00652053	0.9092	1.21667e-08	2700	1800	900	0.86	0.8	0.84195	0.837778	0.839242
							ResNet	0.932132	0.00813772	0.904635	0.000176413	2700	1800	900	0.85	0.8	0.840639	0.835556	0.837257
							RNN-FCN	0.93231	0.00570515	0.91408	6.41503e-06	2700	1800	900	0.84	0.84	0.850075	0.84	0.842593
							Transformer	0.914809	0.0245768	0.896669	0.0294994	2700	1800	900	0.823333	0.86	0.850516	0.835185	0.838407
							TSF-CNN	0.92648	0.00483682	0.915422	0	2700	1800	900	0.85	0.84	0.853299	0.844444	0.846798
							TSF-MLP	0.925161	0.0134809	0.909028	0	2700	1800	900	0.85	0.81	0.844596	0.838889	0.84071
2022v1_bmi_simulation_mag_cohorts_Simulation_Cohort_1_19066_0.25_0.25_0_none_0.25_0.861	0	none	0.25	0.25	0.25	86.1	CRNN	0.920729	0.0122948	0.9229	1.21667e-08	2250	1800	450	0.88	0.81	0.884465	0.866667	0.872436
							FCNN	0.918382	0.0103552	0.931967	1.21667e-08	2250	1800	450	0.86	0.85	0.884363	0.853333	0.862096
							GAF-CNN	0.916481	0.0100544	0.925533	0.00015396	2250	1800	450	0.87	0.82	0.884417	0.862667	0.869384
							MLP	0.929142	0.0110826	0.922456	1.21667e-08	2250	1800	450	0.77	0.91	0.874922	0.794667	0.812988
							ResNet	0.933612	0.0150232	0.903559	0.00123415	2250	1800	450	0.84	0.82	0.871651	0.836	0.846331
							RNN-FCN	0.931879	0.0044162	0.924778	0	2250	1800	450	0.81	0.89	0.881641	0.828	0.84129
							Transformer	0.924312	0.0120789	0.921719	0.00134849	2250	1800	450	0.77	0.91	0.877742	0.798667	0.816569
							TSF-CNN	0.92812	0.016175	0.908967	1.21667e-08	2250	1800	450	0.85	0.81	0.870412	0.838667	0.848197
							TSF-MLP	0.906689	0.0239775	0.9218	0	2250	1800	450	0.89	0.82	0.890902	0.874667	0.879878
2022v1_bmi_simulation_mag_cohorts_Simulation_Cohort_1_19066_0.25_0.25_0_none_0.75_0.861	0	none	0.75	0.25	0.25	86.1	CRNN	0.920607	0.0101292	0.928363	0	3150	1800	1350	0.87	0.84	0.856533	0.85619	0.856324
							FCNN	0.922204	0.0157809	0.928619	1.21667e-08	3150	1800	1350	0.84	0.87	0.858344	0.855238	0.855783
							GAF-CNN	0.919116	0.00665815	0.922693	6.415e-05	3150	1800	1350	0.88	0.81	0.850174	0.850476	0.85023
							MLP	0.922816	0.0195135	0.920641	0	3150	1800	1350	0.84	0.86	0.849186	0.846667	0.847186
							ResNet	0.917948	0.00806245	0.926489	1.21667e-08	3150	1800	1350	0.87	0.85	0.859569	0.859048	0.85923
							RNN-FCN	0.917597	0.00453494	0.927329	2.82881e-06	3150	1800	1350	0.84	0.86	0.855941	0.853333	0.853842
							Transformer	0.913192	0.0208705	0.905571	0.0167918	3150	1800	1350	0.866667	0.82	0.845428	0.845397	0.845404
							TSF-CNN	0.91711	0.0147984	0.927496	0	3150	1800	1350	0.88	0.83	0.860819	0.860952	0.860873
							TSF-MLP	0.918599	0.0163355	0.918643	1.21667e-08	3150	1800	1350	0.87	0.84	0.856533	0.85619	0.856324
2022v1_bmi_simulation_mag_cohorts_Simulation_Cohort_1_19066_0.25_0.25_0_none_1_0.861	0	none	1	0.25	0.25	86.1	CRNN	0.922157	0.0081205	0.920978	0	3600	1800	1800	0.9	0.79	0.846567	0.8425	0.842037
							FCNN	0.922157	0.0081205	0.920978	0	3600	1800	1800	0.9	0.79	0.846567	0.8425	0.842037
							GAF-CNN	0.922137	0.00814394	0.920786	0.000214141	3600	1800	1800	0.9	0.79	0.846567	0.8425	0.842037
							MLP	0.922157	0.0081205	0.920978	0	3600	1800	1800	0.9	0.79	0.846567	0.8425	0.842037
							ResNet	0.922157	0.0081205	0.920978	0	3600	1800	1800	0.9	0.79	0.846567	0.8425	0.842037
							RNN-FCN	0.922157	0.0081205	0.920978	0	3600	1800	1800	0.9	0.79	0.846567	0.8425	0.842037
							Transformer	0.828746	0.0790611	0.827386	0.0814016	3600	1800	1800	0.81	0.76	0.799329	0.784167	0.781037
							TSF-CNN	0.922157	0.0081205	0.920978	0	3600	1800	1800	0.9	0.79	0.846567	0.8425	0.842037
							TSF-MLP	0.922157	0.0081205	0.920978	0	3600	1800	1800	0.9	0.79	0.846567	0.8425	0.842037
2022v1_bmi_simulation_mag_cohorts_Simulation_Cohort_1_19066_0.25_0.25_0.1_IrrNMP_0.5_0.92975	10	none	0.5	0.25	0.25	92.975	CRNN	0.923092	0.00717917	0.913426	3.2075e-05	2700	1800	900	0.9	0.77	0.852664	0.853333	0.852957
							FCNN	0.935195	0.0105322	0.922411	2.93972e-05	2700	1800	900	0.883333	0.816667	0.864073	0.862222	0.862946
							GAF-CNN	0.926724	0.00918589	0.927738	0.000715688	2700	1800	900	0.863333	0.846667	0.864766	0.857778	0.859651
							MLP	0.926122	0.00105665	0.921106	1.21667e-08	2700	1800	900	0.9	0.8	0.864444	0.864444	0.864444
							ResNet	0.910436	0.0128944	0.919661	0.00120302	2700	1800	900	0.863333	0.823333	0.854144	0.848519	0.850149
							RNN-FCN	0.939396	0.0228917	0.924475	0.00104866	2700	1800	900	0.83	0.883333	0.862418	0.846296	0.849488
							Transformer	0.75541	0.127043	0.759804	0.120874	2700	1800	900	0.85	0.623333	0.782285	0.773704	0.768282
							TSF-CNN	0.917223	0.00637506	0.924269	2.62545e-05	2700	1800	900	0.86	0.86	0.867949	0.86	0.862041
							TSF-MLP	0.916294	0.0205339	0.931857	0.000126727	2700	1800	900	0.9	0.83	0.877071	0.875556	0.876147
2022v1_bmi_simulation_mag_cohorts_Simulation_Cohort_1_19066_0.25_0.25_0.1_IrrNMP_0.25_0.92975	10	none	0.25	0.25	0.25	92.975	CRNN	0.927414	0.00376777	0.911741	0.00029509	2250	1800	450	0.86	0.82	0.881028	0.856	0.86359
							FCNN	0.939808	0.00595372	0.918561	5.47159e-05	2250	1800	450	0.88	0.85	0.894949	0.874667	0.880699
							GAF-CNN	0.929821	0.0155128	0.919485	0.000605768	2250	1800	450	0.836667	0.83	0.873983	0.835556	0.846357
							MLP	0.912114	0.0106616	0.927737	6.41501e-06	2250	1800	450	0.85	0.85	0.881927	0.848	0.857478
							ResNet	0.909352	0.0167555	0.927267	0.00997936	2250	1800	450	0.916667	0.81	0.901811	0.893333	0.89614
							RNN-FCN	0.941816	0.0119252	0.915611	0.00114897	2250	1800	450	0.893333	0.816667	0.892782	0.877778	0.882507
							Transformer	0.907943	0.0233009	0.898852	0.024831	2250	1800	450	0.806667	0.86	0.8767	0.816444	0.830846
							TSF-CNN	0.920416	0.0130393	0.927237	0.00010962	2250	1800	450	0.886667	0.81	0.886941	0.871111	0.876324
							TSF-MLP	0.936348	0.0170722	0.918348	4.2066e-05	2250	1800	450	0.883333	0.816667	0.889842	0.873333	0.878637
2022v1_bmi_simulation_mag_cohorts_Simulation_Cohort_1_19066_0.25_0.25_0.1_IrrNMP_0.75_0.92975	10	none	0.75	0.25	0.25	92.975	CRNN	0.928686	0.0119795	0.917889	0.0001283	3150	1800	1350	0.89	0.82	0.861628	0.861905	0.861587
							FCNN	0.926718	0.00251975	0.916049	0.000167337	3150	1800	1350	0.86	0.83	0.849229	0.848889	0.849022
							GAF-CNN	0.92981	0.0167525	0.91568	0.000450306	3150	1800	1350	0.84	0.856667	0.850277	0.847302	0.847804
							MLP	0.927407	0.0016603	0.924943	8.55334e-06	3150	1800	1350	0.89	0.81	0.858793	0.859048	0.858601
							ResNet	0.928136	0.00364457	0.917086	0.00132365	3150	1800	1350	0.886667	0.823333	0.857341	0.85746	0.857244
							RNN-FCN	0.933624	0.0115979	0.917469	0.000596818	3150	1800	1350	0.86	0.823333	0.846458	0.844762	0.844746
							Transformer	0.858354	0.047593	0.866058	0.0551381	3150	1800	1350	0.813333	0.82	0.820857	0.817778	0.818372
							TSF-CNN	0.929897	0.010401	0.919157	2.73004e-05	3150	1800	1350	0.84	0.87	0.854288	0.850794	0.851382
							TSF-MLP	0.924267	0.0141489	0.903705	4.27664e-06	3150	1800	1350	0.9	0.78	0.84503	0.844762	0.843689
2022v1_bmi_simulation_mag_cohorts_Simulation_Cohort_1_19066_0.25_0.25_0.1_IrrNMP_1_0.92975	10	none	1	0.25	0.25	92.975	CRNN	0.920006	0.00954108	0.935669	3.20748e-06	3600	1800	1800	0.92	0.84	0.878154	0.875833	0.875643
							FCNN	0.922517	0.00734065	0.936432	3.49437e-05	3600	1800	1800	0.92	0.83	0.88022	0.876667	0.876378
							GAF-CNN	0.919617	0.00938992	0.935734	0.000132995	3600	1800	1800	0.88	0.866667	0.874231	0.874167	0.874161
							MLP	0.919211	0.0107782	0.936198	8.01874e-06	3600	1800	1800	0.91	0.84	0.877959	0.875833	0.875658
							ResNet	0.917776	0.00786817	0.933919	0.00171922	3600	1800	1800	0.91	0.84	0.876555	0.874444	0.874267
							RNN-FCN	0.927536	0.00221919	0.932581	0.000815473	3600	1800	1800	0.906667	0.833333	0.873995	0.871944	0.87177
							Transformer	0.902327	0.0191969	0.922181	0.00846058	3600	1800	1800	0.866667	0.846667	0.858327	0.856944	0.856823
							TSF-CNN	0.921015	0.00979097	0.935388	1.52988e-05	3600	1800	1800	0.916667	0.84	0.877595	0.875278	0.875086
							TSF-MLP	0.920413	0.00987049	0.936042	1.11111e-05	3600	1800	1800	0.863333	0.88	0.874279	0.874167	0.874157
2022v1_bmi_simulation_mag_cohorts_Simulation_Cohort_1_19066_0.25_0.25_0.5_IrrNMP_0.5_0.91875	50	none	0.5	0.25	0.25	91.875	CRNN	0.896178	0.0132725	0.911509	1.283e-05	2700	1800	900	0.796667	0.89	0.851026	0.825926	0.83022
							FCNN	0.904458	0.0209363	0.926326	3.20752e-06	2700	1800	900	0.823333	0.89	0.864489	0.847037	0.85034
							GAF-CNN	0.896219	0.0121531	0.910443	0.00495254	2700	1800	900	0.83	0.846667	0.848669	0.835926	0.838864
							MLP	0.895951	0.0173638	0.909776	1.283e-05	2700	1800	900	0.83	0.84	0.846126	0.834444	0.837338
							ResNet	0.87825	0.0213132	0.892587	0.0102306	2700	1800	900	0.806667	0.823333	0.828317	0.811852	0.815416
							RNN-FCN	0.92052	0.0491864	0.900737	0.00320655	2700	1800	900	0.833333	0.826667	0.84175	0.83037	0.833064
							Transformer	0.719498	0.0249205	0.709391	0.0270735	2700	1800	900	0.63	0.706667	0.724756	0.654444	0.653523
							TSF-CNN	0.902713	0.0135802	0.916802	9.46621e-05	2700	1800	900	0.81	0.88	0.855185	0.834815	0.838594
							TSF-MLP	0.894075	0.00474469	0.885939	1.9245e-05	2700	1800	900	0.77	0.86	0.828483	0.798889	0.804089
2022v1_bmi_simulation_mag_cohorts_Simulation_Cohort_1_19066_0.25_0.25_0.5_IrrNMP_0.25_0.91875	50	none	0.25	0.25	0.25	91.875	CRNN	0.905662	0.0144663	0.870811	1.21667e-08	2250	1800	450	0.77	0.84	0.856839	0.786667	0.804683
							FCNN	0.922655	0.0308535	0.857707	0.00560503	2250	1800	450	0.836667	0.746667	0.850049	0.817333	0.827867
							GAF-CNN	0.891909	0.0111795	0.886826	0.00382979	2250	1800	450	0.776667	0.853333	0.860897	0.791111	0.808747
							MLP	0.885551	0.0354665	0.880965	8.48626e-06	2250	1800	450	0.83	0.79	0.860811	0.822667	0.834059
							ResNet	0.893999	0.0088619	0.887741	0.0176028	2250	1800	450	0.846667	0.79	0.867723	0.833778	0.84341
							RNN-FCN	0.943048	0.04384	0.900956	0.00238765	2250	1800	450	0.84	0.83	0.874735	0.837333	0.847884
							Transformer	0.858372	0.0574895	0.849244	0.0260101	2250	1800	450	0.813333	0.736667	0.840149	0.796	0.809175
							TSF-CNN	0.913198	0.0204145	0.896944	0.00036633	2250	1800	450	0.74	0.91	0.8715	0.777333	0.798106
							TSF-MLP	0.913073	0.0218385	0.859793	6.41498e-06	2250	1800	450	0.83	0.77	0.854134	0.816	0.827706
2022v1_bmi_simulation_mag_cohorts_Simulation_Cohort_1_19066_0.25_0.25_0.5_IrrNMP_0.75_0.91875	50	none	0.75	0.25	0.25	91.875	CRNN	0.89646	0.0103524	0.904548	0	3150	1800	1350	0.85	0.81	0.832479	0.832381	0.832427
							FCNN	0.907154	0.0075582	0.908221	0.00011549	3150	1800	1350	0.826667	0.836667	0.832145	0.829206	0.829811
							GAF-CNN	0.893214	0.00725994	0.912207	0.00185488	3150	1800	1350	0.853333	0.836667	0.848094	0.846984	0.847241
							MLP	0.901801	0.00419873	0.903457	0.000193528	3150	1800	1350	0.78	0.86	0.823158	0.814921	0.815856
							ResNet	0.892359	0.00653216	0.905869	0.00353633	3150	1800	1350	0.78	0.863333	0.829684	0.818095	0.818691
							RNN-FCN	0.915986	0.0157707	0.910662	0.000166062	3150	1800	1350	0.793333	0.87	0.835624	0.827302	0.82817
							Transformer	0.744732	0.0777146	0.764202	0.0800622	3150	1800	1350	0.76	0.653333	0.711979	0.713016	0.712246
							TSF-CNN	0.900389	0.00809364	0.896915	0.000118808	3150	1800	1350	0.776667	0.86	0.821726	0.812381	0.813296
							TSF-MLP	0.890411	0.0102239	0.898348	7.40742e-06	3150	1800	1350	0.8	0.84	0.819194	0.814286	0.815109
2022v1_bmi_simulation_mag_cohorts_Simulation_Cohort_1_19066_0.25_0.25_0.5_IrrNMP_1_0.91875	50	none	1	0.25	0.25	91.875	CRNN	0.903977	0.00653321	0.909122	2.90009e-05	3600	1800	1800	0.79	0.88	0.837471	0.835	0.834697
							FCNN	0.908043	0.00451992	0.913203	1.11111e-05	3600	1800	1800	0.8	0.88	0.839584	0.8375	0.83725
							GAF-CNN	0.899999	0.00414212	0.909383	0.00211153	3600	1800	1800	0.806667	0.863333	0.834809	0.833611	0.833463
							MLP	0.893499	0.010652	0.900519	1.60375e-06	3600	1800	1800	0.77	0.87	0.823755	0.820833	0.820428
							ResNet	0.897161	0.00422284	0.905831	0.00391114	3600	1800	1800	0.803333	0.86	0.831411	0.830278	0.830132
							RNN-FCN	0.918882	0.020227	0.906937	0.000130329	3600	1800	1800	0.78	0.883333	0.836301	0.832778	0.832339
							Transformer	0.638099	0.0305359	0.644247	0.0443317	3600	1800	1800	0.856667	0.37	0.6528	0.611667	0.582062
							TSF-CNN	0.90483	0.00503603	0.901256	0.0001982	3600	1800	1800	0.816667	0.843333	0.830824	0.830556	0.830521
							TSF-MLP	0.891739	0.00846006	0.896837	1.6037e-06	3600	1800	1800	0.8	0.84	0.818144	0.8175	0.817408
2022v1_bmi_simulation_mag_cohorts_Simulation_Cohort_1_19066_0.25_0.25_0.25_IrrNMP_0.5_0.875	25	none	0.5	0.25	0.25	87.5	CRNN	0.91124	0.0118126	0.933876	3.20746e-06	2700	1800	900	0.9	0.83	0.877014	0.875926	0.876374
							FCNN	0.924917	0.00876469	0.914659	0.0019834	2700	1800	900	0.826667	0.83	0.841403	0.826667	0.829389
							GAF-CNN	0.911272	0.0077018	0.907554	0.00172618	2700	1800	900	0.846667	0.83	0.848904	0.84037	0.842671
							MLP	0.910197	0.00608817	0.910861	1.72064e-08	2700	1800	900	0.92	0.77	0.864111	0.865556	0.864405
							ResNet	0.899129	0.0095331	0.919578	0.00909268	2700	1800	900	0.846667	0.84	0.85441	0.844074	0.846456
							RNN-FCN	0.934709	0.03694	0.908865	0.00177918	2700	1800	900	0.856667	0.833333	0.856524	0.84963	0.851542
							Transformer	0.80175	0.0279617	0.799659	0.0223266	2700	1800	900	0.79	0.686667	0.766029	0.755185	0.757087
							TSF-CNN	0.919063	0.00951253	0.915606	0.000152854	2700	1800	900	0.813333	0.843333	0.839406	0.823333	0.826879
							TSF-MLP	0.925696	0.00373132	0.91502	1.15648e-05	2700	1800	900	0.91	0.76	0.8585	0.86	0.85887
2022v1_bmi_simulation_mag_cohorts_Simulation_Cohort_1_19066_0.25_0.25_0.25_IrrNMP_0.25_0.875	25	none	0.25	0.25	0.25	87.5	CRNN	0.915346	0.0130627	0.900411	1.9245e-05	2250	1800	450	0.76	0.9	0.870104	0.784	0.803652
							FCNN	0.918487	0.0208509	0.884233	0.000804386	2250	1800	450	0.866667	0.763333	0.866171	0.845333	0.85237
							GAF-CNN	0.909508	0.0163968	0.893081	0.000762253	2250	1800	450	0.88	0.77	0.872525	0.856	0.861741
							MLP	0.926135	0.0162052	0.921978	0.000697172	2250	1800	450	0.913333	0.793333	0.895009	0.887556	0.890317
							ResNet	0.905508	0.00804787	0.894504	0.0041322	2250	1800	450	0.843333	0.81	0.874457	0.838667	0.848157
							RNN-FCN	0.948427	0.0248263	0.903456	0.00311866	2250	1800	450	0.86	0.82	0.87894	0.851111	0.859375
							Transformer	0.864178	0.0629929	0.891533	0.023604	2250	1800	450	0.803333	0.85	0.867833	0.810667	0.825324
							TSF-CNN	0.921253	0.00793505	0.908252	0.00012878	2250	1800	450	0.856667	0.816667	0.877193	0.848889	0.857364
							TSF-MLP	0.910088	0.0233597	0.91667	6.415e-06	2250	1800	450	0.89	0.79	0.883812	0.870667	0.875246
2022v1_bmi_simulation_mag_cohorts_Simulation_Cohort_1_19066_0.25_0.25_0.25_IrrNMP_0.75_0.875	25	none	0.75	0.25	0.25	87.5	CRNN	0.918239	0.00594626	0.924395	2.1383e-06	3150	1800	1350	0.82	0.89	0.853513	0.846667	0.847419
							FCNN	0.926041	0.0116011	0.916108	4.58995e-05	3150	1800	1350	0.85	0.823333	0.841545	0.840952	0.841164
							GAF-CNN	0.914199	0.00427381	0.923367	0.00118812	3150	1800	1350	0.853333	0.85	0.854909	0.853651	0.853984
							MLP	0.923097	0.00541006	0.907659	1.72064e-08	3150	1800	1350	0.84	0.83	0.839482	0.838095	0.838483
							ResNet	0.925181	0.013908	0.90409	0.00158945	3150	1800	1350	0.836667	0.83	0.836058	0.834286	0.834623
							RNN-FCN	0.931295	0.011901	0.925731	0.000758458	3150	1800	1350	0.82	0.88	0.853459	0.847937	0.848643
							Transformer	0.813649	0.0654193	0.816715	0.0956131	3150	1800	1350	0.746667	0.763333	0.770609	0.754603	0.752297
							TSF-CNN	0.92781	0.00663151	0.914795	2.46605e-05	3150	1800	1350	0.8	0.88	0.842222	0.833333	0.834183
							TSF-MLP	0.923099	0.0159385	0.913296	0.00014113	3150	1800	1350	0.836667	0.86	0.846621	0.843492	0.844077
2022v1_bmi_simulation_mag_cohorts_Simulation_Cohort_1_19066_0.25_0.25_0.25_IrrNMP_1_0.875	25	none	1	0.25	0.25	87.5	CRNN	0.918658	0.00846868	0.925075	2.09718e-05	3600	1800	1800	0.866667	0.833333	0.848709	0.848333	0.848292
							FCNN	0.925448	0.0143817	0.923512	0.00130405	3600	1800	1800	0.866667	0.83	0.849867	0.849444	0.849399
							GAF-CNN	0.914738	0.00804225	0.924972	0.00103963	3600	1800	1800	0.853333	0.843333	0.846721	0.846667	0.846661
							MLP	0.916722	0.0075535	0.92489	1.60384e-06	3600	1800	1800	0.85	0.85	0.847501	0.8475	0.8475
							ResNet	0.916318	0.00612244	0.923264	0.00359098	3600	1800	1800	0.89	0.8	0.849421	0.846667	0.846365
							RNN-FCN	0.922841	0.0126479	0.924052	0.000914485	3600	1800	1800	0.88	0.83	0.855483	0.854722	0.854644
							Transformer	0.78731	0.0709719	0.788301	0.0648404	3600	1800	1800	0.68	0.78	0.735919	0.730278	0.728004
							TSF-CNN	0.921022	0.00940665	0.925217	0.000220497	3600	1800	1800	0.86	0.84	0.846552	0.846389	0.846371
							TSF-MLP	0.916205	0.00899639	0.926241	3.2075e-06	3600	1800	1800	0.88	0.82	0.850101	0.849167	0.849066
2022v1_bmi_simulation_mag_cohorts_Simulation_Cohort_1_19066_0.25_0.95_0_none_0.5_0.97725	0	none	0.5	0.25	0.95	97.725	CRNN	0.817376	0.00610108	0.827217	1.21667e-08	2700	1800	900	0.76	0.76	0.77935	0.757778	0.763205
							FCNN	0.802717	0.0097679	0.843267	0	2700	1800	900	0.71	0.82	0.786284	0.745556	0.752639
							GAF-CNN	0.814134	0.020399	0.820357	0.000297655	2700	1800	900	0.75	0.74	0.76567	0.745556	0.751017
							MLP	0.828833	0.0202013	0.803494	0	2700	1800	900	0.76	0.69	0.749434	0.734444	0.739216
							ResNet	0.76479	0.0470539	0.792127	0.0433739	2700	1800	900	0.77	0.716667	0.782544	0.750741	0.750255
							RNN-FCN	0.820445	0.0117401	0.831772	4.19435e-05	2700	1800	900	0.706667	0.806667	0.781545	0.742593	0.74968
							Transformer	0.722652	0.109071	0.708831	0.13852	2700	1800	900	0.62	0.733333	0.718222	0.656667	0.664126
							TSF-CNN	0.811352	0.0118641	0.823361	0	2700	1800	900	0.76	0.74	0.770712	0.751111	0.756404
							TSF-MLP	0.82117	0.0100895	0.801922	0	2700	1800	900	0.62	0.84	0.765393	0.695556	0.703917
2022v1_bmi_simulation_mag_cohorts_Simulation_Cohort_1_19066_0.25_0.95_0_none_0.25_0.97725	0	none	0.25	0.25	0.95	97.725	CRNN	0.816197	0.0143264	0.789111	0	2250	1800	450	0.58	0.87	0.825178	0.64	0.675433
							FCNN	0.813599	0.0124865	0.815574	0.00111468	2250	1800	450	0.75	0.73	0.820231	0.749333	0.770114
							GAF-CNN	0.802154	0.00276442	0.807319	0.00363062	2250	1800	450	0.84	0.64	0.82176	0.799111	0.807799
							MLP	0.818235	0.00994696	0.814737	1.283e-05	2250	1800	450	0.66	0.81	0.822371	0.692	0.722444
							ResNet	0.812615	0.0343607	0.825052	0.0022645	2250	1800	450	0.78	0.703333	0.824074	0.767556	0.783514
							RNN-FCN	0.826693	0.0477206	0.804622	0.00120385	2250	1800	450	0.68	0.79	0.820411	0.704	0.732709
							Transformer	0.79553	0.0551442	0.754	0.0663183	2250	1800	450	0.62	0.773333	0.808224	0.651556	0.681207
							TSF-CNN	0.802206	0.0325639	0.806178	1.21667e-08	2250	1800	450	0.66	0.81	0.819873	0.689333	0.720041
							TSF-MLP	0.805181	0.0462664	0.827378	0	2250	1800	450	0.69	0.8	0.824	0.710667	0.73859
2022v1_bmi_simulation_mag_cohorts_Simulation_Cohort_1_19066_0.25_0.95_0_none_0.75_0.97725	0	none	0.75	0.25	0.95	97.725	CRNN	0.82237	0.0142631	0.822152	0	3150	1800	1350	0.75	0.75	0.756283	0.752381	0.753348
							FCNN	0.822024	0.0102888	0.819437	0	3150	1800	1350	0.68	0.82	0.760602	0.741905	0.74292
							GAF-CNN	0.824876	0.0083263	0.819972	0.000225967	3150	1800	1350	0.75	0.76	0.757368	0.753333	0.754313
							MLP	0.8248	0.00653867	0.81107	1.72064e-08	3150	1800	1350	0.61	0.87	0.760831	0.721905	0.720851
							ResNet	0.787578	0.049236	0.797359	0.0400338	3150	1800	1350	0.626667	0.86	0.763722	0.726032	0.724282
							RNN-FCN	0.832356	0.0103297	0.798174	2.89269e-05	3150	1800	1350	0.68	0.8	0.747169	0.731429	0.732649
							Transformer	0.653185	0.0838941	0.659891	0.0662944	3150	1800	1350	0.703333	0.61	0.672149	0.663492	0.660066
							TSF-CNN	0.824414	0.00911423	0.81503	1.21667e-08	3150	1800	1350	0.73	0.76	0.74889	0.742857	0.744056
							TSF-MLP	0.825888	0.0102972	0.830074	1.21667e-08	3150	1800	1350	0.72	0.79	0.756669	0.746667	0.747966
2022v1_bmi_simulation_mag_cohorts_Simulation_Cohort_1_19066_0.25_0.95_0_none_1_0.97725	0	none	1	0.25	0.95	97.725	CRNN	0.81825	0.00822007	0.821167	1.72064e-08	3600	1800	1800	0.69	0.8	0.743693	0.740833	0.740071
							FCNN	0.81825	0.00822007	0.821167	1.72064e-08	3600	1800	1800	0.69	0.8	0.743693	0.740833	0.740071
							GAF-CNN	0.81725	0.00777845	0.818296	0.00226007	3600	1800	1800	0.693333	0.79	0.741474	0.739167	0.738544
							MLP	0.81825	0.00822007	0.821167	1.72064e-08	3600	1800	1800	0.69	0.8	0.743693	0.740833	0.740071
							ResNet	0.814518	0.0083285	0.818364	0.000754713	3600	1800	1800	0.696667	0.786667	0.742529	0.740556	0.740028
							RNN-FCN	0.818228	0.0088575	0.821203	1.27294e-05	3600	1800	1800	0.69	0.8	0.743693	0.740833	0.740071
							Transformer	0.727843	0.164597	0.731287	0.155677	3600	1800	1800	0.546667	0.856667	0.741253	0.7	0.681343
							TSF-CNN	0.81825	0.00822007	0.821167	1.72064e-08	3600	1800	1800	0.69	0.8	0.743693	0.740833	0.740071
							TSF-MLP	0.81825	0.00822007	0.821167	1.72064e-08	3600	1800	1800	0.69	0.8	0.743693	0.740833	0.740071
2022v1_bmi_simulation_mag_cohorts_Simulation_Cohort_1_19066_0.25_0.95_0.1_IrrNMP_0.5_0.96425	10	none	0.5	0.25	0.95	96.425	CRNN	0.830333	0.0283578	0.820231	2.77783e-06	2700	1800	900	0.77	0.71	0.763167	0.748889	0.75334
							FCNN	0.821232	0.0302719	0.799176	1.95105e-05	2700	1800	900	0.663333	0.796667	0.760155	0.70963	0.717887
							GAF-CNN	0.827421	0.0217582	0.801461	0.00207848	2700	1800	900	0.686667	0.773333	0.756074	0.714444	0.722387
							MLP	0.822009	0.0160052	0.818702	2.24525e-05	2700	1800	900	0.67	0.82	0.771375	0.72	0.728002
							ResNet	0.799425	0.0142369	0.789712	0.0354529	2700	1800	900	0.776667	0.673333	0.757519	0.741852	0.743362
							RNN-FCN	0.842551	0.027756	0.795681	0.000186945	2700	1800	900	0.796667	0.663333	0.758637	0.754074	0.755948
							Transformer	0.740725	0.136609	0.709583	0.119754	2700	1800	900	0.756667	0.586667	0.707337	0.698148	0.695504
							TSF-CNN	0.825731	0.0146598	0.820752	3.2075e-05	2700	1800	900	0.76	0.73	0.765732	0.747778	0.752882
							TSF-MLP	0.825994	0.0187723	0.812363	3.2075e-06	2700	1800	900	0.69	0.78	0.762265	0.721111	0.728876
2022v1_bmi_simulation_mag_cohorts_Simulation_Cohort_1_19066_0.25_0.95_0.1_IrrNMP_0.25_0.96425	10	none	0.25	0.25	0.95	96.425	CRNN	0.820753	0.00679981	0.842259	2.31296e-05	2250	1800	450	0.73	0.81	0.838253	0.748	0.770996
							FCNN	0.819581	0.0194783	0.828856	0.000112765	2250	1800	450	0.73	0.8	0.83465	0.746667	0.769572
							GAF-CNN	0.819284	0.0223655	0.815437	0.00255549	2250	1800	450	0.72	0.793333	0.829652	0.733778	0.758435
							MLP	0.839978	0.0121777	0.806048	0.000111296	2250	1800	450	0.753333	0.736667	0.821775	0.749333	0.770291
							ResNet	0.806367	0.043247	0.784135	0.0590983	2250	1800	450	0.65	0.813333	0.827766	0.683556	0.70816
							RNN-FCN	0.829309	0.0112274	0.810515	0.00390369	2250	1800	450	0.753333	0.726667	0.819123	0.748444	0.769169
							Transformer	0.797699	0.0479986	0.801815	0.00930897	2250	1800	450	0.77	0.71	0.819179	0.76	0.778164
							TSF-CNN	0.810751	0.0498681	0.816433	2.93972e-05	2250	1800	450	0.75	0.77	0.828171	0.750667	0.772177
							TSF-MLP	0.816825	0.0325292	0.834778	0	2250	1800	450	0.77	0.76	0.832645	0.768	0.786657
2022v1_bmi_simulation_mag_cohorts_Simulation_Cohort_1_19066_0.25_0.95_0.1_IrrNMP_0.75_0.96425	10	none	0.75	0.25	0.95	96.425	CRNN	0.814705	0.00799596	0.831379	1.1315e-05	3150	1800	1350	0.81	0.74	0.777919	0.778095	0.778001
							FCNN	0.817282	0.0204315	0.830863	0.000224556	3150	1800	1350	0.8	0.75	0.778102	0.77746	0.77772
							GAF-CNN	0.805551	0.0100063	0.822331	0.000495831	3150	1800	1350	0.8	0.736667	0.773501	0.773333	0.773387
							MLP	0.816493	0.0195834	0.827067	1.11111e-05	3150	1800	1350	0.79	0.73	0.764087	0.76381	0.763937
							ResNet	0.811067	0.0108248	0.838326	0.00257246	3150	1800	1350	0.78	0.763333	0.775934	0.773333	0.773922
							RNN-FCN	0.818171	0.0224612	0.828395	0.000337532	3150	1800	1350	0.743333	0.786667	0.769116	0.76254	0.76366
							Transformer	0.770767	0.00873766	0.792633	0.00849874	3150	1800	1350	0.766667	0.73	0.759866	0.752381	0.75137
							TSF-CNN	0.824242	0.00814658	0.814417	1.7503e-05	3150	1800	1350	0.82	0.69	0.759162	0.760317	0.759092
							TSF-MLP	0.819597	0.0116454	0.822527	2.1383e-06	3150	1800	1350	0.77	0.75	0.762969	0.760952	0.761595
2022v1_bmi_simulation_mag_cohorts_Simulation_Cohort_1_19066_0.25_0.95_0.1_IrrNMP_1_0.96425	10	none	1	0.25	0.95	96.425	CRNN	0.824774	0.0125619	0.803136	1.21667e-08	3600	1800	1800	0.66	0.82	0.744072	0.738333	0.736786
							FCNN	0.826283	0.0119628	0.802118	2.66917e-05	3600	1800	1800	0.67	0.8	0.74095	0.736667	0.735491
							GAF-CNN	0.821858	0.0138087	0.798433	0.000159958	3600	1800	1800	0.706667	0.763333	0.736164	0.735	0.734675
							MLP	0.824165	0.0125447	0.802116	2.7824e-05	3600	1800	1800	0.713333	0.753333	0.735022	0.734444	0.734282
							ResNet	0.808296	0.0156555	0.787919	0.0201024	3600	1800	1800	0.74	0.713333	0.729169	0.728333	0.728065
							RNN-FCN	0.830331	0.0115769	0.800294	1.5466e-05	3600	1800	1800	0.726667	0.746667	0.736241	0.736111	0.736075
							Transformer	0.751445	0.0774805	0.741826	0.0412176	3600	1800	1800	0.656667	0.723333	0.697064	0.691389	0.688695
							TSF-CNN	0.824852	0.0121154	0.80317	4.49909e-05	3600	1800	1800	0.68	0.8	0.74231	0.739167	0.738318
							TSF-MLP	0.824877	0.0120031	0.80291	1.05165e-05	3600	1800	1800	0.686667	0.783333	0.740034	0.737778	0.737161
2022v1_bmi_simulation_mag_cohorts_Simulation_Cohort_1_19066_0.25_0.95_0.5_IrrNMP_0.5_0.98625	50	none	0.5	0.25	0.95	98.625	CRNN	0.824182	0.0316655	0.821189	0	2700	1800	900	0.76	0.75	0.773583	0.753333	0.758675
							FCNN	0.811383	0.00892332	0.840624	8.48627e-06	2700	1800	900	0.65	0.88	0.797033	0.728889	0.73641
							GAF-CNN	0.799939	0.0146834	0.833243	0.000701285	2700	1800	900	0.82	0.696667	0.784612	0.775926	0.776568
							MLP	0.825258	0.0195219	0.805239	0	2700	1800	900	0.73	0.73	0.757085	0.733333	0.739496
							ResNet	0.809284	0.0121378	0.822909	0.0180214	2700	1800	900	0.736667	0.773333	0.775955	0.748148	0.754303
							RNN-FCN	0.82408	0.0285149	0.822143	0.000308388	2700	1800	900	0.7	0.81	0.778386	0.735926	0.743229
							Transformer	0.760009	0.0318742	0.760449	0.0102326	2700	1800	900	0.716667	0.713333	0.743897	0.714074	0.719494
							TSF-CNN	0.832955	0.00827906	0.817207	0.000114441	2700	1800	900	0.656667	0.833333	0.774952	0.715926	0.72399
							TSF-MLP	0.823365	0.0170514	0.828911	0.000129934	2700	1800	900	0.636667	0.87	0.786187	0.713704	0.721484
2022v1_bmi_simulation_mag_cohorts_Simulation_Cohort_1_19066_0.25_0.95_0.5_IrrNMP_0.25_0.98625	50	none	0.25	0.25	0.95	98.625	CRNN	0.830361	0.0272124	0.844619	6.41499e-06	2250	1800	450	0.77	0.81	0.84573	0.776	0.794746
							FCNN	0.830385	0.0630045	0.812233	6.66667e-05	2250	1800	450	0.66	0.823333	0.825002	0.692889	0.723299
							GAF-CNN	0.807141	0.0109632	0.797996	0.00286282	2250	1800	450	0.786667	0.68	0.815944	0.768	0.783688
							MLP	0.802716	0.00368562	0.825389	1.21667e-08	2250	1800	450	0.72	0.79	0.828163	0.736	0.760163
							ResNet	0.79716	0.042125	0.789804	0.0555856	2250	1800	450	0.743333	0.733333	0.821969	0.74	0.760344
							RNN-FCN	0.868474	0.0379998	0.804315	0.00134368	2250	1800	450	0.67	0.81	0.823331	0.697778	0.727493
							Transformer	0.800302	0.0169519	0.802144	0.0468281	2250	1800	450	0.69	0.786667	0.822076	0.711111	0.737821
							TSF-CNN	0.831107	0.0334543	0.830981	1.283e-05	2250	1800	450	0.72	0.8	0.831788	0.737333	0.76158
							TSF-MLP	0.831204	0.0308616	0.816104	6.415e-06	2250	1800	450	0.7	0.78	0.821697	0.72	0.746314
2022v1_bmi_simulation_mag_cohorts_Simulation_Cohort_1_19066_0.25_0.95_0.5_IrrNMP_0.75_0.98625	50	none	0.75	0.25	0.95	98.625	CRNN	0.826612	0.0171819	0.822333	0	3150	1800	1350	0.76	0.74	0.754178	0.751429	0.75223
							FCNN	0.820678	0.00431587	0.810926	9.79908e-06	3150	1800	1350	0.66	0.83	0.754102	0.730476	0.731139
							GAF-CNN	0.807337	0.0299789	0.815584	0.00211526	3150	1800	1350	0.673333	0.816667	0.755022	0.73619	0.737207
							MLP	0.830087	0.0160114	0.791399	9.89889e-05	3150	1800	1350	0.72	0.72	0.727579	0.721587	0.722244
							ResNet	0.787597	0.0298245	0.757853	0.0302148	3150	1800	1350	0.713333	0.703333	0.72096	0.709206	0.707671
							RNN-FCN	0.849804	0.0195516	0.776493	0.00130101	3150	1800	1350	0.68	0.766667	0.730254	0.717778	0.719085
							Transformer	0.646914	0.123601	0.63752	0.137519	3150	1800	1350	0.44	0.813333	0.66256	0.598413	0.551882
							TSF-CNN	0.829293	0.0107732	0.790378	1.283e-05	3150	1800	1350	0.78	0.69	0.738522	0.739048	0.738742
							TSF-MLP	0.817352	0.00425163	0.804147	5.39691e-05	3150	1800	1350	0.726667	0.726667	0.733794	0.727302	0.727796
2022v1_bmi_simulation_mag_cohorts_Simulation_Cohort_1_19066_0.25_0.95_0.5_IrrNMP_1_0.98625	50	none	1	0.25	0.95	98.625	CRNN	0.825222	0.0157387	0.805075	0.000120281	3600	1800	1800	0.773333	0.696667	0.737553	0.735833	0.735355
							FCNN	0.825515	0.0177072	0.803978	5.55557e-06	3600	1800	1800	0.76	0.72	0.739173	0.738889	0.738811
							GAF-CNN	0.816556	0.0149665	0.795251	0.00133627	3600	1800	1800	0.69	0.766667	0.730714	0.729167	0.72871
							MLP	0.824499	0.0163501	0.804272	3.15495e-05	3600	1800	1800	0.76	0.713333	0.735807	0.735278	0.735129
							ResNet	0.786051	0.0588471	0.775617	0.0406232	3600	1800	1800	0.663333	0.763333	0.726636	0.714444	0.709695
							RNN-FCN	0.830408	0.0288969	0.801044	9.17928e-05	3600	1800	1800	0.7	0.766667	0.736841	0.735833	0.735553
							Transformer	0.803152	0.0346073	0.77966	0.029107	3600	1800	1800	0.673333	0.776667	0.728311	0.724722	0.723592
							TSF-CNN	0.824481	0.0146084	0.805587	1.37024e-05	3600	1800	1800	0.71	0.76	0.735589	0.735	0.734834
							TSF-MLP	0.825171	0.014518	0.80498	1.6037e-06	3600	1800	1800	0.76	0.72	0.736985	0.736667	0.736578
2022v1_bmi_simulation_mag_cohorts_Simulation_Cohort_1_19066_0.25_0.95_0.25_IrrNMP_0.5_0.9825	25	none	0.5	0.25	0.95	98.25	CRNN	0.815985	0.0117018	0.813922	0	2700	1800	900	0.75	0.75	0.772874	0.751111	0.756688
							FCNN	0.827605	0.00828472	0.813844	1.21667e-08	2700	1800	900	0.81	0.7	0.777211	0.772222	0.774201
							GAF-CNN	0.80335	0.0167909	0.788659	0.00164358	2700	1800	900	0.74	0.71	0.750089	0.73	0.735723
							MLP	0.817586	0.0231145	0.81977	0.00016716	2700	1800	900	0.756667	0.733333	0.7669	0.747778	0.75296
							ResNet	0.814264	0.0258991	0.817302	0.00741257	2700	1800	900	0.753333	0.726667	0.763925	0.744444	0.74968
							RNN-FCN	0.837459	0.0277851	0.787217	0.000674125	2700	1800	900	0.72	0.733333	0.751742	0.724815	0.731509
							Transformer	0.754142	0.0824029	0.757804	0.0866381	2700	1800	900	0.653333	0.746667	0.736371	0.684444	0.688887
							TSF-CNN	0.804289	0.0164922	0.825963	4.97938e-05	2700	1800	900	0.78	0.74	0.7806	0.765926	0.770225
							TSF-MLP	0.816955	0.0217144	0.809713	2.74049e-05	2700	1800	900	0.74	0.756667	0.770129	0.745185	0.75124
2022v1_bmi_simulation_mag_cohorts_Simulation_Cohort_1_19066_0.25_0.95_0.25_IrrNMP_0.25_0.9825	25	none	0.25	0.25	0.95	98.25	CRNN	0.762033	0.0142742	0.82777	6.41501e-06	2250	1800	450	0.726667	0.763333	0.821814	0.733333	0.75698
							FCNN	0.811911	0.010639	0.852193	0.00310558	2250	1800	450	0.703333	0.856667	0.843779	0.730222	0.756338
							GAF-CNN	0.784685	0.0403681	0.8257	0.00441978	2250	1800	450	0.793333	0.726667	0.830404	0.779556	0.795368
							MLP	0.785052	0.0442961	0.837215	4.4905e-05	2250	1800	450	0.743333	0.81	0.840631	0.757333	0.778934
							ResNet	0.770652	0.0307072	0.820233	0.0584164	2250	1800	450	0.743333	0.78	0.844849	0.753333	0.770283
							RNN-FCN	0.869872	0.0790332	0.761148	0.00781747	2250	1800	450	0.733333	0.703333	0.806217	0.727111	0.750538
							Transformer	0.761264	0.0464663	0.810696	0.044717	2250	1800	450	0.826667	0.66	0.825222	0.793778	0.80378
							TSF-CNN	0.776373	0.0692867	0.854552	2.31296e-05	2250	1800	450	0.79	0.81	0.853766	0.794667	0.810816
							TSF-MLP	0.794534	0.0518169	0.811852	6.41501e-06	2250	1800	450	0.76	0.71	0.817764	0.754667	0.773962
2022v1_bmi_simulation_mag_cohorts_Simulation_Cohort_1_19066_0.25_0.95_0.25_IrrNMP_0.75_0.9825	25	none	0.75	0.25	0.95	98.25	CRNN	0.827083	0.0165935	0.799393	1.21667e-08	3150	1800	1350	0.77	0.68	0.728083	0.728571	0.728295
							FCNN	0.815701	0.0219536	0.824666	3.36576e-05	3150	1800	1350	0.8	0.71	0.761855	0.76254	0.762085
							GAF-CNN	0.814563	0.0112308	0.815977	0.00040291	3150	1800	1350	0.68	0.813333	0.755742	0.738413	0.73952
							MLP	0.818901	0.0135094	0.821994	1.1315e-05	3150	1800	1350	0.736667	0.763333	0.754186	0.746667	0.747631
							ResNet	0.773001	0.0455531	0.756628	0.0459068	3150	1800	1350	0.833333	0.556667	0.735792	0.716508	0.702315
							RNN-FCN	0.833839	0.0109174	0.800836	0.001144	3150	1800	1350	0.69	0.776667	0.739984	0.727937	0.729295
							Transformer	0.814307	0.020103	0.801479	0.00827338	3150	1800	1350	0.72	0.763333	0.746896	0.738413	0.739325
							TSF-CNN	0.81615	0.00490513	0.814817	5.65747e-06	3150	1800	1350	0.75	0.75	0.754388	0.750476	0.751451
							TSF-MLP	0.825837	0.0175794	0.800942	1.19057e-05	3150	1800	1350	0.756667	0.713333	0.739047	0.73746	0.738016
2022v1_bmi_simulation_mag_cohorts_Simulation_Cohort_1_19066_0.25_0.95_0.25_IrrNMP_1_0.9825	25	none	1	0.25	0.95	98.25	CRNN	0.818157	0.0131637	0.821919	1.21667e-08	3600	1800	1800	0.76	0.74	0.750951	0.750833	0.750804
							FCNN	0.819115	0.0116617	0.821848	2.69793e-05	3600	1800	1800	0.78	0.726667	0.752033	0.751389	0.75123
							GAF-CNN	0.814809	0.0106881	0.81928	0.00100189	3600	1800	1800	0.766667	0.73	0.748661	0.748333	0.74825
							MLP	0.817709	0.0133359	0.822252	1.78586e-05	3600	1800	1800	0.78	0.72	0.754739	0.753889	0.753683
							ResNet	0.792791	0.0467329	0.802521	0.0265082	3600	1800	1800	0.786667	0.703333	0.747558	0.744722	0.743982
							RNN-FCN	0.833003	0.0159802	0.81108	0.00175571	3600	1800	1800	0.77	0.7	0.738225	0.736944	0.736587
							Transformer	0.746525	0.086037	0.74095	0.0788805	3600	1800	1800	0.733333	0.67	0.71043	0.702778	0.698381
							TSF-CNN	0.8182	0.0132012	0.821824	3.58251e-05	3600	1800	1800	0.766667	0.736667	0.751896	0.751667	0.75161
							TSF-MLP	0.817781	0.0133779	0.821874	1.6037e-06	3600	1800	1800	0.76	0.75	0.752506	0.7525	0.752498
2022v1_bmi_simulation_mag_cohorts_Simulation_Cohort_1_19066_0.25_1.3_0_none_0.5_0.97775	0	none	0.5	0.25	1.3	97.775	CRNN	0.805119	0.0184883	0.795361	0	2700	1800	900	0.81	0.64	0.755068	0.754444	0.754748
							FCNN	0.805456	0.0258403	0.819587	1.05165e-05	2700	1800	900	0.8	0.71	0.781414	0.774444	0.776994
							GAF-CNN	0.81246	0.0244463	0.783837	0.00189209	2700	1800	900	0.81	0.616667	0.74665	0.745926	0.745549
							MLP	0.800066	0.0430865	0.797739	1.21667e-08	2700	1800	900	0.79	0.67	0.755022	0.748889	0.751323
							ResNet	0.776265	0.0389748	0.768222	0.0486899	2700	1800	900	0.706667	0.703333	0.732593	0.705556	0.712384
							RNN-FCN	0.792425	0.0256213	0.824213	0.000636259	2700	1800	900	0.8	0.7	0.772416	0.764444	0.767326
							Transformer	0.798476	0.0209603	0.803087	0.00707266	2700	1800	900	0.676667	0.793333	0.760782	0.713333	0.721477
							TSF-CNN	0.793693	0.0387165	0.814761	0	2700	1800	900	0.81	0.68	0.768822	0.764444	0.766247
							TSF-MLP	0.806911	0.00791848	0.808844	1.21667e-08	2700	1800	900	0.79	0.69	0.765889	0.757778	0.760741
2022v1_bmi_simulation_mag_cohorts_Simulation_Cohort_1_19066_0.25_1.3_0_none_0.25_0.97775	0	none	0.25	0.25	1.3	97.775	CRNN	0.781505	0.0311998	0.77967	3.20748e-06	2250	1800	450	0.8	0.64	0.80799	0.768	0.782167
							FCNN	0.800516	0.0273055	0.788578	1.72064e-08	2250	1800	450	0.69	0.77	0.813659	0.704	0.732304
							GAF-CNN	0.783835	0.0176226	0.791756	0.00304803	2250	1800	450	0.786667	0.67	0.812445	0.764444	0.780434
							MLP	0.792456	0.0156988	0.812878	1.21667e-08	2250	1800	450	0.76	0.72	0.818721	0.753333	0.773063
							ResNet	0.775668	0.0161493	0.79408	0.0329036	2250	1800	450	0.806667	0.663333	0.819076	0.779111	0.792091
							RNN-FCN	0.801485	0.043845	0.780954	0.0031006	2250	1800	450	0.67	0.746667	0.803179	0.685333	0.715848
							Transformer	0.677706	0.164572	0.657219	0.178387	2250	1800	450	0.58	0.753333	0.797924	0.615556	0.612921
							TSF-CNN	0.792771	0.0209717	0.8251	0	2250	1800	450	0.8	0.7	0.825859	0.782667	0.796895
							TSF-MLP	0.797699	0.0255565	0.807678	1.21667e-08	2250	1800	450	0.8	0.68	0.817524	0.772	0.7872
2022v1_bmi_simulation_mag_cohorts_Simulation_Cohort_1_19066_0.25_1.3_0_none_0.75_0.97775	0	none	0.75	0.25	1.3	97.775	CRNN	0.810909	0.00897939	0.798741	1.06922e-06	3150	1800	1350	0.77	0.7	0.739048	0.739048	0.739048
							FCNN	0.819359	0.0203668	0.799048	1.21667e-08	3150	1800	1350	0.77	0.7	0.7411	0.740952	0.741023
							GAF-CNN	0.802797	0.0266073	0.803433	0.00191167	3150	1800	1350	0.746667	0.72	0.738571	0.735556	0.736017
							MLP	0.811192	0.00713975	0.790615	1.21667e-08	3150	1800	1350	0.78	0.68	0.733466	0.734286	0.733762
							ResNet	0.806525	0.0175855	0.806809	0.000979167	3150	1800	1350	0.783333	0.706667	0.750918	0.750794	0.750637
							RNN-FCN	0.811064	0.0120471	0.784607	1.21667e-08	3150	1800	1350	0.72	0.73	0.728508	0.722857	0.724113
							Transformer	0.801042	0.0247905	0.79111	0.00813095	3150	1800	1350	0.746667	0.72	0.740552	0.73746	0.738015
							TSF-CNN	0.811459	0.0181832	0.79187	1.21667e-08	3150	1800	1350	0.77	0.68	0.731901	0.732381	0.732108
							TSF-MLP	0.811524	0.0143615	0.788463	0	3150	1800	1350	0.78	0.68	0.733466	0.734286	0.733762
2022v1_bmi_simulation_mag_cohorts_Simulation_Cohort_1_19066_0.25_1.3_0_none_1_0.97775	0	none	1	0.25	1.3	97.775	CRNN	0.805939	0.0291062	0.7816	0	3600	1800	1800	0.73	0.71	0.71924	0.719167	0.719143
							FCNN	0.805939	0.0291062	0.7816	0	3600	1800	1800	0.73	0.71	0.71924	0.719167	0.719143
							GAF-CNN	0.80244	0.0248376	0.77896	0.00417588	3600	1800	1800	0.726667	0.71	0.718395	0.718333	0.718313
							MLP	0.805939	0.0291062	0.7816	0	3600	1800	1800	0.73	0.71	0.71924	0.719167	0.719143
							ResNet	0.80589	0.0291832	0.781301	0.000518011	3600	1800	1800	0.74	0.696667	0.718929	0.718333	0.71814
							RNN-FCN	0.806049	0.0291512	0.781583	4.67295e-05	3600	1800	1800	0.73	0.71	0.71924	0.719167	0.719143
							Transformer	0.77628	0.0787731	0.746527	0.0607485	3600	1800	1800	0.656667	0.753333	0.712084	0.705	0.70203
							TSF-CNN	0.805939	0.0291062	0.7816	0	3600	1800	1800	0.73	0.71	0.71924	0.719167	0.719143
							TSF-MLP	0.805939	0.0291062	0.7816	0	3600	1800	1800	0.73	0.71	0.71924	0.719167	0.719143
2022v1_bmi_simulation_mag_cohorts_Simulation_Cohort_1_19066_0.25_1.3_0.1_IrrNMP_0.5_0.991	10	none	0.5	0.25	1.3	99.1	CRNN	0.810707	0.0315425	0.819872	1.21667e-08	2700	1800	900	0.7	0.8	0.774151	0.735556	0.742828
							FCNN	0.804699	0.0364575	0.805446	4.16975e-05	2700	1800	900	0.62	0.83	0.759184	0.687778	0.69628
							GAF-CNN	0.796511	0.0243496	0.802515	0.0338007	2700	1800	900	0.703333	0.783333	0.767718	0.73037	0.737672
							MLP	0.816179	0.0129183	0.801104	3.2075e-05	2700	1800	900	0.726667	0.75	0.760871	0.734074	0.740558
							ResNet	0.797085	0.0223692	0.808482	0.00405194	2700	1800	900	0.633333	0.833333	0.766673	0.698889	0.706575
							RNN-FCN	0.833849	0.00938216	0.771585	0.000921022	2700	1800	900	0.636667	0.776667	0.740136	0.684074	0.693096
							Transformer	0.742705	0.104393	0.699998	0.111282	2700	1800	900	0.716667	0.646667	0.726293	0.691852	0.689241
							TSF-CNN	0.808926	0.0257527	0.805076	2.1033e-05	2700	1800	900	0.65	0.81	0.760463	0.703333	0.711797
							TSF-MLP	0.809208	0.0209411	0.804709	3.2075e-06	2700	1800	900	0.65	0.81	0.758823	0.702222	0.710722
2022v1_bmi_simulation_mag_cohorts_Simulation_Cohort_1_19066_0.25_1.3_0.1_IrrNMP_0.25_0.991	10	none	0.25	0.25	1.3	99.1	CRNN	0.825801	0.0554732	0.811219	5.01028e-05	2250	1800	450	0.9	0.57	0.832098	0.833333	0.832699
							FCNN	0.839974	0.0580395	0.809622	8.3887e-05	2250	1800	450	0.82	0.71	0.83362	0.796889	0.809158
							GAF-CNN	0.804096	0.0280306	0.772439	0.0191084	2250	1800	450	0.673333	0.75	0.805343	0.689778	0.719457
							MLP	0.817758	0.0374292	0.796633	0	2250	1800	450	0.69	0.75	0.808715	0.704	0.731947
							ResNet	0.811316	0.00831814	0.789419	0.0180203	2250	1800	450	0.72	0.726667	0.80958	0.721333	0.745887
							RNN-FCN	0.823961	0.0612647	0.811496	0.000994139	2250	1800	450	0.683333	0.773333	0.81509	0.703111	0.731636
							Transformer	0.776167	0.0848893	0.760463	0.0987859	2250	1800	450	0.666667	0.76	0.810243	0.683556	0.710079
							TSF-CNN	0.806314	0.036361	0.801937	9.44989e-05	2250	1800	450	0.7	0.75	0.812768	0.712	0.738935
							TSF-MLP	0.851793	0.025071	0.795211	1.21667e-08	2250	1800	450	0.77	0.68	0.810714	0.754667	0.772781
2022v1_bmi_simulation_mag_cohorts_Simulation_Cohort_1_19066_0.25_1.3_0.1_IrrNMP_0.75_0.991	10	none	0.75	0.25	1.3	99.1	CRNN	0.818963	0.00947757	0.81213	0	3150	1800	1350	0.7	0.78	0.74584	0.733333	0.73467
							FCNN	0.820631	0.0125971	0.803422	2.06213e-05	3150	1800	1350	0.71	0.76	0.737649	0.729524	0.730883
							GAF-CNN	0.814694	0.0159699	0.784819	0.0012122	3150	1800	1350	0.696667	0.75	0.729136	0.720317	0.721737
							MLP	0.819657	0.0161327	0.798841	9.79907e-06	3150	1800	1350	0.683333	0.776667	0.735626	0.722857	0.724215
							ResNet	0.814269	0.017973	0.770209	0.00743396	3150	1800	1350	0.75	0.67	0.714458	0.713968	0.713995
							RNN-FCN	0.828498	0.00326007	0.784158	0.000775449	3150	1800	1350	0.713333	0.716667	0.721227	0.716508	0.717683
							Transformer	0.815967	0.0306239	0.788588	0.00720364	3150	1800	1350	0.686667	0.763333	0.730696	0.719683	0.721112
							TSF-CNN	0.81252	0.00683194	0.811569	2.17017e-05	3150	1800	1350	0.7	0.78	0.745779	0.735238	0.736595
							TSF-MLP	0.818863	0.0161122	0.791509	2.13841e-06	3150	1800	1350	0.68	0.76	0.72739	0.71619	0.717638
2022v1_bmi_simulation_mag_cohorts_Simulation_Cohort_1_19066_0.25_1.3_0.1_IrrNMP_1_0.991	10	none	1	0.25	1.3	99.1	CRNN	0.803628	0.0181006	0.825772	3.49531e-06	3600	1800	1800	0.79	0.736667	0.761563	0.760833	0.760667
							FCNN	0.804493	0.017624	0.824519	0.00166838	3600	1800	1800	0.76	0.76	0.758433	0.758056	0.757964
							GAF-CNN	0.799704	0.0184597	0.823726	0.00056739	3600	1800	1800	0.74	0.78	0.763272	0.762778	0.762666
							MLP	0.803387	0.0179648	0.825685	5.78239e-06	3600	1800	1800	0.78	0.74	0.761287	0.760833	0.760729
							ResNet	0.796463	0.0156225	0.817317	0.00527976	3600	1800	1800	0.76	0.753333	0.757021	0.756111	0.755889
							RNN-FCN	0.812485	0.0229419	0.815969	0.000204803	3600	1800	1800	0.74	0.756667	0.749157	0.748889	0.748821
							Transformer	0.776123	0.0404269	0.795732	0.0300411	3600	1800	1800	0.79	0.71	0.753429	0.748611	0.747356
							TSF-CNN	0.803718	0.0180457	0.826061	1.46986e-05	3600	1800	1800	0.75	0.77	0.760996	0.760833	0.760796
							TSF-MLP	0.803479	0.0179359	0.82579	8.48624e-06	3600	1800	1800	0.78	0.74	0.760417	0.76	0.759904
2022v1_bmi_simulation_mag_cohorts_Simulation_Cohort_1_19066_0.25_1.3_0.5_IrrNMP_0.5_0.9845	50	none	0.5	0.25	1.3	98.45	CRNN	0.790553	0.0266308	0.785565	0.000208488	2700	1800	900	0.79	0.65	0.746071	0.741111	0.743183
							FCNN	0.809449	0.012295	0.776794	6.75863e-05	2700	1800	900	0.763333	0.66	0.739573	0.728889	0.73263
							GAF-CNN	0.785459	0.0169867	0.78416	0.00157166	2700	1800	900	0.83	0.623333	0.759315	0.761481	0.760221
							MLP	0.799686	0.00744665	0.7943	0.000122852	2700	1800	900	0.723333	0.726667	0.750461	0.725556	0.731987
							ResNet	0.762296	0.0344388	0.770726	0.012164	2700	1800	900	0.813333	0.62	0.74818	0.748519	0.748345
							RNN-FCN	0.818851	0.0315301	0.780602	0.00035444	2700	1800	900	0.756667	0.673333	0.744456	0.73	0.734048
							Transformer	0.726459	0.0797769	0.707609	0.0698676	2700	1800	900	0.676667	0.67	0.7244	0.674074	0.671432
							TSF-CNN	0.784895	0.0255144	0.785298	3.90209e-05	2700	1800	900	0.75	0.68	0.740821	0.725926	0.730783
							TSF-MLP	0.802798	0.0138781	0.788978	0	2700	1800	900	0.78	0.65	0.744832	0.738519	0.741053
2022v1_bmi_simulation_mag_cohorts_Simulation_Cohort_1_19066_0.25_1.3_0.5_IrrNMP_0.25_0.9845	50	none	0.25	0.25	1.3	98.45	CRNN	0.81493	0.0232506	0.824563	1.283e-05	2250	1800	450	0.66	0.87	0.839058	0.7	0.729877
							FCNN	0.820732	0.0458859	0.796722	0.000428607	2250	1800	450	0.72	0.75	0.815037	0.724444	0.749411
							GAF-CNN	0.796557	0.0386841	0.787396	0.0100827	2250	1800	450	0.703333	0.773333	0.818793	0.715556	0.742341
							MLP	0.809353	0.0179518	0.811522	1.21667e-08	2250	1800	450	0.66	0.84	0.830649	0.696	0.726176
							ResNet	0.80917	0.0253396	0.791344	0.0154644	2250	1800	450	0.703333	0.756667	0.818509	0.711556	0.735697
							RNN-FCN	0.855683	0.0823274	0.712256	0.0194116	2250	1800	450	0.56	0.77	0.787744	0.602667	0.641206
							Transformer	0.806828	0.0327849	0.766744	0.0238319	2250	1800	450	0.736667	0.706667	0.809615	0.730667	0.753195
							TSF-CNN	0.800171	0.0110821	0.806348	8.4132e-05	2250	1800	450	0.73	0.76	0.821437	0.734667	0.758417
							TSF-MLP	0.815887	0.0285598	0.8111	0	2250	1800	450	0.75	0.74	0.821711	0.749333	0.770311
2022v1_bmi_simulation_mag_cohorts_Simulation_Cohort_1_19066_0.25_1.3_0.5_IrrNMP_0.75_0.9845	50	none	0.75	0.25	1.3	98.45	CRNN	0.800756	0.0136438	0.810527	1.7503e-05	3150	1800	1350	0.713333	0.76	0.740945	0.732698	0.734043
							FCNN	0.814171	0.0159825	0.809611	0.00215805	3150	1800	1350	0.663333	0.82	0.752505	0.731746	0.732641
							GAF-CNN	0.790895	0.0115658	0.79937	0.00482037	3150	1800	1350	0.646667	0.82	0.745849	0.722222	0.72288
							MLP	0.802098	0.0052106	0.812028	0.000105691	3150	1800	1350	0.613333	0.873333	0.765588	0.725079	0.723863
							ResNet	0.780185	0.0163069	0.795201	0.0293865	3150	1800	1350	0.726667	0.733333	0.735706	0.729524	0.730228
							RNN-FCN	0.796707	0.0111676	0.820533	0.00084674	3150	1800	1350	0.686667	0.806667	0.756136	0.739365	0.740281
							Transformer	0.72341	0.121919	0.75211	0.0935402	3150	1800	1350	0.63	0.776667	0.717459	0.693333	0.69081
							TSF-CNN	0.800697	0.00746982	0.800286	0.000240494	3150	1800	1350	0.67	0.79	0.739891	0.723492	0.724708
							TSF-MLP	0.800561	0.0125419	0.811001	2.13837e-06	3150	1800	1350	0.64	0.84	0.75393	0.725714	0.725929
2022v1_bmi_simulation_mag_cohorts_Simulation_Cohort_1_19066_0.25_1.3_0.5_IrrNMP_1_0.9845	50	none	1	0.25	1.3	98.45	CRNN	0.804293	0.0100312	0.800406	0	3600	1800	1800	0.77	0.68	0.72425	0.7225	0.721958
							FCNN	0.808644	0.0155686	0.795527	0.000319545	3600	1800	1800	0.7	0.756667	0.726576	0.725833	0.725609
							GAF-CNN	0.797243	0.00566141	0.793956	0.000515081	3600	1800	1800	0.74	0.703333	0.723563	0.722778	0.722535
							MLP	0.804282	0.0100364	0.79965	5.61314e-06	3600	1800	1800	0.76	0.69	0.725088	0.724167	0.723884
							ResNet	0.778324	0.0252208	0.770731	0.0273424	3600	1800	1800	0.626667	0.79	0.713563	0.707778	0.705768
							RNN-FCN	0.808598	0.0173927	0.796405	0.000209466	3600	1800	1800	0.796667	0.663333	0.733516	0.729722	0.72862
							Transformer	0.782157	0.0246223	0.780146	0.0265339	3600	1800	1800	0.73	0.723333	0.725862	0.724722	0.724376
							TSF-CNN	0.803929	0.00958166	0.799143	2.7824e-05	3600	1800	1800	0.81	0.63	0.727814	0.720833	0.718682
							TSF-MLP	0.804326	0.00974369	0.79945	7.3493e-06	3600	1800	1800	0.786667	0.656667	0.725784	0.721667	0.720399
2022v1_bmi_simulation_mag_cohorts_Simulation_Cohort_1_19066_0.25_1.3_0.25_IrrNMP_0.5_0.99075	25	none	0.5	0.25	1.3	99.075	CRNN	0.79727	0.00973761	0.804102	2.566e-05	2700	1800	900	0.74	0.71	0.752042	0.733333	0.738786
							FCNN	0.801663	0.0113853	0.785446	0.000353	2700	1800	900	0.77	0.66	0.742603	0.733704	0.737042
							GAF-CNN	0.792188	0.0257454	0.784263	0.00260235	2700	1800	900	0.76	0.683333	0.748112	0.735556	0.739789
							MLP	0.795985	0.0240507	0.789519	3.2075e-06	2700	1800	900	0.79	0.66	0.749298	0.743333	0.745736
							ResNet	0.801492	0.0297527	0.779037	0.0100465	2700	1800	900	0.63	0.793333	0.745421	0.682963	0.691423
							RNN-FCN	0.813027	0.0535167	0.764893	0.00219519	2700	1800	900	0.72	0.693333	0.734696	0.710741	0.716975
							Transformer	0.739611	0.0751089	0.737683	0.0657871	2700	1800	900	0.783333	0.61	0.730261	0.727407	0.728315
							TSF-CNN	0.802575	0.0163192	0.781996	1.15648e-05	2700	1800	900	0.76	0.64	0.730499	0.722222	0.725449
							TSF-MLP	0.785993	0.0301904	0.806019	2.31296e-05	2700	1800	900	0.64	0.82	0.759147	0.696667	0.705228
2022v1_bmi_simulation_mag_cohorts_Simulation_Cohort_1_19066_0.25_1.3_0.25_IrrNMP_0.25_0.99075	25	none	0.25	0.25	1.3	99.075	CRNN	0.782631	0.0492087	0.805489	1.21667e-08	2250	1800	450	0.8	0.7	0.82314	0.776	0.791325
							FCNN	0.797076	0.0153333	0.806556	0.00321461	2250	1800	450	0.826667	0.643333	0.817934	0.787556	0.798309
							GAF-CNN	0.797698	0.024312	0.799044	0.00260358	2250	1800	450	0.786667	0.696667	0.820926	0.771556	0.787528
							MLP	0.808373	0.0259565	0.782911	1.21667e-08	2250	1800	450	0.68	0.75	0.805918	0.694667	0.72392
							ResNet	0.76408	0.0315739	0.754207	0.101597	2250	1800	450	0.643333	0.763333	0.821987	0.670667	0.687609
							RNN-FCN	0.832149	0.0162035	0.791352	0.00199457	2250	1800	450	0.826667	0.59	0.804646	0.780889	0.79031
							Transformer	0.784285	0.0266211	0.767381	0.0204001	2250	1800	450	0.7	0.726667	0.806617	0.706667	0.732399
							TSF-CNN	0.791418	0.00781152	0.807796	7.39814e-05	2250	1800	450	0.73	0.77	0.824689	0.74	0.763119
							TSF-MLP	0.796149	0.0106829	0.799644	1.21667e-08	2250	1800	450	0.76	0.69	0.810564	0.746667	0.766592
2022v1_bmi_simulation_mag_cohorts_Simulation_Cohort_1_19066_0.25_1.3_0.25_IrrNMP_0.75_0.99075	25	none	0.75	0.25	1.3	99.075	CRNN	0.802958	0.0170882	0.796393	3.70371e-06	3150	1800	1350	0.81	0.64	0.735591	0.737143	0.734916
							FCNN	0.801039	0.00378706	0.808706	5.65751e-06	3150	1800	1350	0.756667	0.72	0.744555	0.741587	0.741862
							GAF-CNN	0.793943	0.00173883	0.791344	0.000506907	3150	1800	1350	0.77	0.67	0.728372	0.728889	0.728362
							MLP	0.795956	0.0149571	0.79632	3.89036e-05	3150	1800	1350	0.776667	0.673333	0.733112	0.733016	0.732236
							ResNet	0.792494	0.014138	0.774264	0.0116852	3150	1800	1350	0.716667	0.72	0.727664	0.718095	0.717856
							RNN-FCN	0.80431	0.0197332	0.80371	0.000228081	3150	1800	1350	0.746667	0.726667	0.741702	0.738413	0.739074
							Transformer	0.760291	0.0186665	0.777431	0.0280301	3150	1800	1350	0.783333	0.663333	0.734814	0.733016	0.731085
							TSF-CNN	0.796977	0.0156467	0.784802	2.13833e-05	3150	1800	1350	0.66	0.76	0.721996	0.707619	0.709009
							TSF-MLP	0.794925	0.0173175	0.787251	2.13834e-06	3150	1800	1350	0.766667	0.683333	0.730858	0.731111	0.730968
2022v1_bmi_simulation_mag_cohorts_Simulation_Cohort_1_19066_0.25_1.3_0.25_IrrNMP_1_0.99075	25	none	1	0.25	1.3	99.075	CRNN	0.791268	0.0165845	0.806255	1.04244e-05	3600	1800	1800	0.776667	0.683333	0.731832	0.73	0.729465
							FCNN	0.797122	0.0156761	0.804387	0.000289	3600	1800	1800	0.796667	0.663333	0.735746	0.731667	0.730501
							GAF-CNN	0.786072	0.0159015	0.802576	0.00127504	3600	1800	1800	0.75	0.71	0.729218	0.728889	0.728792
							MLP	0.790628	0.0166556	0.806331	1.52988e-05	3600	1800	1800	0.763333	0.693333	0.728723	0.7275	0.727135
							ResNet	0.769446	0.0315444	0.790459	0.00772148	3600	1800	1800	0.776667	0.67	0.72798	0.724167	0.723004
							RNN-FCN	0.797689	0.0157725	0.804232	0.000203544	3600	1800	1800	0.726667	0.743333	0.732942	0.732778	0.732731
							Transformer	0.755969	0.0102666	0.765084	0.0288938	3600	1800	1800	0.75	0.696667	0.724256	0.7225	0.721923
							TSF-CNN	0.791493	0.0175367	0.806286	1.00154e-05	3600	1800	1800	0.76	0.71	0.732439	0.731944	0.731802
							TSF-MLP	0.790778	0.0170195	0.806427	1.6038e-06	3600	1800	1800	0.77	0.69	0.73136	0.73	0.729603
2022v1_bmi_simulation_mag_cohorts_Simulation_Cohort_1_19066_0.25_1.65_0_none_0.5_0.99175	0	none	0.5	0.25	1.65	99.175	CRNN	0.773366	0.0152476	0.791633	1.72064e-08	2700	1800	900	0.74	0.69	0.743519	0.726667	0.731898
							FCNN	0.779729	0.00716233	0.795148	0.000180648	2700	1800	900	0.77	0.71	0.763299	0.75	0.754244
							GAF-CNN	0.785941	0.0135272	0.777257	0.00273422	2700	1800	900	0.726667	0.716667	0.747709	0.724444	0.730715
							MLP	0.784256	0.0117658	0.778617	1.21667e-08	2700	1800	900	0.75	0.68	0.743704	0.728889	0.733694
							ResNet	0.769497	0.00998747	0.819974	0.002408	2700	1800	900	0.8	0.696667	0.773685	0.764815	0.767039
							RNN-FCN	0.790153	0.0262203	0.780894	0.000332081	2700	1800	900	0.753333	0.683333	0.745183	0.730741	0.735447
							Transformer	0.618325	0.117849	0.623615	0.147474	2700	1800	900	0.413333	0.853333	0.724391	0.56	0.536187
							TSF-CNN	0.782755	0.00539392	0.778206	0	2700	1800	900	0.74	0.67	0.73646	0.721111	0.726122
							TSF-MLP	0.79413	0.0254946	0.780317	1.21667e-08	2700	1800	900	0.74	0.7	0.746353	0.728889	0.734199
2022v1_bmi_simulation_mag_cohorts_Simulation_Cohort_1_19066_0.25_1.65_0_none_0.25_0.99175	0	none	0.25	0.25	1.65	99.175	CRNN	0.789267	0.026791	0.811256	1.21667e-08	2250	1800	450	0.76	0.75	0.827371	0.761333	0.780628
							FCNN	0.793081	0.0182032	0.798511	1.21667e-08	2250	1800	450	0.68	0.77	0.813786	0.698667	0.727798
							GAF-CNN	0.779549	0.0156749	0.755602	0.00557859	2250	1800	450	0.633333	0.76	0.798787	0.657778	0.691849
							MLP	0.795851	0.00394203	0.782033	0	2250	1800	450	0.79	0.65	0.807336	0.76	0.776141
							ResNet	0.770549	0.0162073	0.7717	0.00395339	2250	1800	450	0.66	0.753333	0.80293	0.678222	0.709681
							RNN-FCN	0.761919	0.0113533	0.750937	0.000328546	2250	1800	450	0.83	0.56	0.796056	0.774667	0.783452
							Transformer	0.75307	0.0362316	0.760348	0.0311703	2250	1800	450	0.736667	0.676667	0.801955	0.724444	0.74612
							TSF-CNN	0.795506	0.0144666	0.787378	1.21667e-08	2250	1800	450	0.64	0.79	0.811286	0.670667	0.703465
							TSF-MLP	0.773842	0.0313544	0.795856	1.21667e-08	2250	1800	450	0.73	0.7	0.805018	0.726667	0.750053
2022v1_bmi_simulation_mag_cohorts_Simulation_Cohort_1_19066_0.25_1.65_0_none_0.75_0.99175	0	none	0.75	0.25	1.65	99.175	CRNN	0.782106	0.0177281	0.797585	1.21667e-08	3150	1800	1350	0.72	0.75	0.737049	0.730476	0.731764
							FCNN	0.783203	0.00806242	0.785689	1.21667e-08	3150	1800	1350	0.72	0.72	0.724344	0.72	0.72113
							GAF-CNN	0.789913	0.011121	0.76639	0.00355981	3150	1800	1350	0.72	0.69	0.710285	0.706984	0.707993
							MLP	0.782854	0.00559196	0.793685	1.21667e-08	3150	1800	1350	0.72	0.73	0.731994	0.726667	0.727879
							ResNet	0.781769	0.00648275	0.777731	0.000521293	3150	1800	1350	0.723333	0.706667	0.719845	0.71619	0.717228
							RNN-FCN	0.790446	0.0166758	0.764383	0.000538712	3150	1800	1350	0.746667	0.643333	0.702337	0.70127	0.700417
							Transformer	0.768016	0.0221397	0.767906	0.0269323	3150	1800	1350	0.746667	0.7	0.728405	0.725397	0.725595
							TSF-CNN	0.778446	0.0126333	0.77553	1.72064e-08	3150	1800	1350	0.72	0.7	0.716218	0.712381	0.713464
							TSF-MLP	0.781072	0.00733122	0.761774	1.21667e-08	3150	1800	1350	0.72	0.66	0.696981	0.695238	0.695905
2022v1_bmi_simulation_mag_cohorts_Simulation_Cohort_1_19066_0.25_1.65_0_none_1_0.99175	0	none	1	0.25	1.65	99.175	CRNN	0.78245	0.00628814	0.793261	1.21667e-08	3600	1800	1800	0.79	0.66	0.726425	0.7225	0.721292
							FCNN	0.78245	0.00628814	0.793261	1.21667e-08	3600	1800	1800	0.79	0.66	0.726425	0.7225	0.721292
							GAF-CNN	0.782421	0.00628214	0.793325	8.61112e-05	3600	1800	1800	0.79	0.66	0.726425	0.7225	0.721292
							MLP	0.78245	0.00628814	0.793261	1.21667e-08	3600	1800	1800	0.79	0.66	0.726425	0.7225	0.721292
							ResNet	0.780534	0.00641903	0.789707	0.00268561	3600	1800	1800	0.743333	0.696667	0.721397	0.719722	0.719202
							RNN-FCN	0.782381	0.00648512	0.79341	0.000187872	3600	1800	1800	0.79	0.66	0.726425	0.7225	0.721292
							Transformer	0.768748	0.0143151	0.773752	0.0171374	3600	1800	1800	0.773333	0.643333	0.721728	0.7075	0.702236
							TSF-CNN	0.78245	0.00628814	0.793261	1.21667e-08	3600	1800	1800	0.79	0.66	0.726425	0.7225	0.721292
							TSF-MLP	0.78245	0.00628814	0.793261	1.21667e-08	3600	1800	1800	0.79	0.66	0.726425	0.7225	0.721292
2022v1_bmi_simulation_mag_cohorts_Simulation_Cohort_1_19066_0.25_1.65_0.1_IrrNMP_0.5_0.995	10	none	0.5	0.25	1.65	99.5	CRNN	0.785358	0.0337895	0.789146	1.39812e-05	2700	1800	900	0.69	0.76	0.753008	0.714444	0.722276
							FCNN	0.803062	0.0307705	0.765217	0.000149175	2700	1800	900	0.76	0.64	0.729648	0.72	0.723543
							GAF-CNN	0.795872	0.016686	0.756985	0.000875072	2700	1800	900	0.763333	0.633333	0.730128	0.721852	0.724913
							MLP	0.779967	0.0398812	0.757781	1.283e-05	2700	1800	900	0.806667	0.58	0.729231	0.731111	0.729993
							ResNet	0.766305	0.0499271	0.714494	0.0206382	2700	1800	900	0.716667	0.63	0.708922	0.687778	0.692314
							RNN-FCN	0.799627	0.0245321	0.774482	0.00166082	2700	1800	900	0.76	0.656667	0.73581	0.724815	0.728597
							Transformer	0.684535	0.124753	0.6789	0.128443	2700	1800	900	0.603333	0.726667	0.721325	0.643704	0.634658
							TSF-CNN	0.782255	0.00815989	0.772654	5.67465e-05	2700	1800	900	0.73	0.68	0.731149	0.711111	0.717138
							TSF-MLP	0.784141	0.0405944	0.791354	1.15648e-05	2700	1800	900	0.74	0.71	0.749851	0.73	0.735688
2022v1_bmi_simulation_mag_cohorts_Simulation_Cohort_1_19066_0.25_1.65_0.1_IrrNMP_0.25_0.995	10	none	0.25	0.25	1.65	99.5	CRNN	0.802768	0.0569203	0.773759	3.57172e-05	2250	1800	450	0.7	0.75	0.811565	0.713333	0.739939
							FCNN	0.777212	0.0419708	0.776122	2.22222e-05	2250	1800	450	0.686667	0.75	0.809027	0.699556	0.728247
							GAF-CNN	0.78888	0.0374432	0.789811	0.00208087	2250	1800	450	0.736667	0.73	0.815548	0.736889	0.759537
							MLP	0.769976	0.0421232	0.792544	1.21667e-08	2250	1800	450	0.68	0.79	0.818915	0.698667	0.728069
							ResNet	0.76288	0.0248693	0.748519	0.0269218	2250	1800	450	0.736667	0.683333	0.803012	0.726667	0.748711
							RNN-FCN	0.798769	0.0508143	0.797748	0.000433523	2250	1800	450	0.8	0.67	0.816183	0.775111	0.78923
							Transformer	0.778264	0.0278952	0.745648	0.00139542	2250	1800	450	0.733333	0.666667	0.796969	0.719556	0.741975
							TSF-CNN	0.774369	0.029545	0.786059	1.69725e-05	2250	1800	450	0.686667	0.74	0.804934	0.696889	0.725717
							TSF-MLP	0.784333	0.0385873	0.759607	6.41501e-06	2250	1800	450	0.68	0.67	0.784438	0.682667	0.712196
2022v1_bmi_simulation_mag_cohorts_Simulation_Cohort_1_19066_0.25_1.65_0.1_IrrNMP_0.75_0.995	10	none	0.75	0.25	1.65	99.5	CRNN	0.780065	0.00809526	0.795753	2.13834e-06	3150	1800	1350	0.8	0.65	0.737531	0.739048	0.737301
							FCNN	0.782405	0.0209968	0.797557	5.95287e-05	3150	1800	1350	0.703333	0.756667	0.735744	0.726984	0.728364
							GAF-CNN	0.772269	0.0160804	0.786051	0.000736845	3150	1800	1350	0.756667	0.683333	0.725745	0.725397	0.725556
							MLP	0.782767	0.00563802	0.788868	1.19057e-05	3150	1800	1350	0.71	0.75	0.733147	0.725714	0.727068
							ResNet	0.746618	0.0264783	0.756481	0.0345613	3150	1800	1350	0.686667	0.693333	0.710107	0.687937	0.682054
							RNN-FCN	0.787015	0.00590657	0.771179	4.63086e-05	3150	1800	1350	0.79	0.64	0.725624	0.727302	0.725571
							Transformer	0.753554	0.0431048	0.779916	0.0190876	3150	1800	1350	0.763333	0.69	0.733948	0.732063	0.731725
							TSF-CNN	0.779878	0.0145325	0.786843	1.06917e-05	3150	1800	1350	0.69	0.74	0.720905	0.712381	0.713837
							TSF-MLP	0.77425	0.0164281	0.795585	0	3150	1800	1350	0.69	0.77	0.735856	0.72381	0.725204
2022v1_bmi_simulation_mag_cohorts_Simulation_Cohort_1_19066_0.25_1.65_0.1_IrrNMP_1_0.995	10	none	1	0.25	1.65	99.5	CRNN	0.776051	0.0141954	0.788675	5.55556e-06	3600	1800	1800	0.82	0.616667	0.725775	0.716389	0.71341
							FCNN	0.778006	0.016294	0.785915	0.000526389	3600	1800	1800	0.803333	0.626667	0.722948	0.715833	0.71356
							GAF-CNN	0.772284	0.011776	0.785622	0.00139876	3600	1800	1800	0.84	0.606667	0.733485	0.720833	0.716999
							MLP	0.776227	0.0141095	0.789269	1.60375e-06	3600	1800	1800	0.803333	0.626667	0.723205	0.715833	0.713468
							ResNet	0.758346	0.0195098	0.760981	0.0345586	3600	1800	1800	0.823333	0.61	0.727932	0.7175	0.714231
							RNN-FCN	0.779005	0.0168282	0.778425	0.00156952	3600	1800	1800	0.793333	0.646667	0.721551	0.716667	0.715108
							Transformer	0.676933	0.122007	0.672182	0.13682	3600	1800	1800	0.666667	0.63	0.656683	0.649444	0.643672
							TSF-CNN	0.776148	0.0142013	0.788736	2.64983e-05	3600	1800	1800	0.82	0.61	0.727702	0.7175	0.7143
							TSF-MLP	0.776294	0.0138184	0.78882	1.05165e-05	3600	1800	1800	0.78	0.65	0.718891	0.715	0.713728
2022v1_bmi_simulation_mag_cohorts_Simulation_Cohort_1_19066_0.25_1.65_0.5_IrrNMP_0.5_0.98975	50	none	0.5	0.25	1.65	98.975	CRNN	0.780412	0.014812	0.803652	7.54275e-05	2700	1800	900	0.75	0.72	0.758486	0.738889	0.744389
							FCNN	0.791519	0.0237976	0.783596	3.2075e-05	2700	1800	900	0.716667	0.7	0.733602	0.708519	0.715334
							GAF-CNN	0.767986	0.00900487	0.769802	0.0047926	2700	1800	900	0.746667	0.68	0.739911	0.724444	0.729391
							MLP	0.776156	0.0216324	0.789383	1.21667e-08	2700	1800	900	0.78	0.65	0.744102	0.737778	0.74032
							ResNet	0.78606	0.00263135	0.776619	0.00118225	2700	1800	900	0.746667	0.676667	0.73745	0.721852	0.726875
							RNN-FCN	0.811788	0.0163857	0.765481	0.00230995	2700	1800	900	0.76	0.636667	0.72713	0.717407	0.721037
							Transformer	0.686477	0.0549115	0.695541	0.0538732	2700	1800	900	0.84	0.5	0.723028	0.728148	0.718434
							TSF-CNN	0.792208	0.0175101	0.787519	0.000125503	2700	1800	900	0.7	0.74	0.74539	0.712222	0.719771
							TSF-MLP	0.792269	0.0140369	0.77733	6.41498e-06	2700	1800	900	0.81	0.6	0.737825	0.738889	0.738334
2022v1_bmi_simulation_mag_cohorts_Simulation_Cohort_1_19066_0.25_1.65_0.5_IrrNMP_0.25_0.98975	50	none	0.25	0.25	1.65	98.975	CRNN	0.795875	0.0512821	0.826333	1.21667e-08	2250	1800	450	0.64	0.84	0.826295	0.678667	0.710771
							FCNN	0.778026	0.0186972	0.799948	0.00133451	2250	1800	450	0.713333	0.723333	0.808062	0.714222	0.739216
							GAF-CNN	0.730751	0.06547	0.734144	0.0361329	2250	1800	450	0.74	0.65	0.791686	0.72	0.742734
							MLP	0.802093	0.0181299	0.764022	0	2250	1800	450	0.89	0.49	0.804225	0.808	0.806006
							ResNet	0.77314	0.0186601	0.808881	0.00587378	2250	1800	450	0.806667	0.653333	0.817323	0.776889	0.789669
							RNN-FCN	0.83606	0.0370238	0.778148	0.0159916	2250	1800	450	0.73	0.683333	0.801056	0.720889	0.743981
							Transformer	0.766772	0.0157466	0.79587	0.00443352	2250	1800	450	0.726667	0.74	0.817619	0.729333	0.752215
							TSF-CNN	0.790549	0.0186384	0.808407	5.01028e-05	2250	1800	450	0.66	0.81	0.820231	0.690667	0.721213
							TSF-MLP	0.790364	0.0391198	0.792122	1.21667e-08	2250	1800	450	0.78	0.67	0.810356	0.757333	0.774742
2022v1_bmi_simulation_mag_cohorts_Simulation_Cohort_1_19066_0.25_1.65_0.5_IrrNMP_0.75_0.98975	50	none	0.75	0.25	1.65	98.975	CRNN	0.777861	0.0205784	0.80164	6.15677e-05	3150	1800	1350	0.76	0.71	0.739574	0.738095	0.738641
							FCNN	0.779622	0.0237929	0.801596	0.000120413	3150	1800	1350	0.78	0.67	0.732301	0.733333	0.732613
							GAF-CNN	0.77345	0.00975902	0.78375	0.00204375	3150	1800	1350	0.826667	0.613333	0.734609	0.735238	0.731258
							MLP	0.778697	0.0201924	0.803754	4.27669e-06	3150	1800	1350	0.82	0.65	0.745347	0.746667	0.744402
							ResNet	0.741839	0.010295	0.79727	0.0088088	3150	1800	1350	0.773333	0.7	0.747341	0.742222	0.740861
							RNN-FCN	0.793864	0.0229581	0.791532	0.000667996	3150	1800	1350	0.806667	0.63	0.730967	0.732381	0.729625
							Transformer	0.751429	0.0469794	0.76414	0.0405516	3150	1800	1350	0.783333	0.633333	0.724059	0.720317	0.716299
							TSF-CNN	0.780596	0.00979253	0.799696	9.79909e-06	3150	1800	1350	0.84	0.6	0.738298	0.738095	0.7331
							TSF-MLP	0.778027	0.0126262	0.795305	1.49683e-05	3150	1800	1350	0.75	0.7	0.730542	0.729524	0.729937
2022v1_bmi_simulation_mag_cohorts_Simulation_Cohort_1_19066_0.25_1.65_0.5_IrrNMP_1_0.98975	50	none	1	0.25	1.65	98.975	CRNN	0.787465	0.011119	0.786109	8.01875e-05	3600	1800	1800	0.76	0.67	0.717488	0.715833	0.715292
							FCNN	0.788903	0.0138341	0.785856	5.61771e-05	3600	1800	1800	0.716667	0.713333	0.715387	0.715278	0.715241
							GAF-CNN	0.780089	0.010359	0.775918	0.0004179	3600	1800	1800	0.74	0.68	0.709924	0.708889	0.708532
							MLP	0.785996	0.0110401	0.78496	9.75524e-06	3600	1800	1800	0.78	0.64	0.718345	0.714167	0.712793
							ResNet	0.760544	0.0175596	0.753506	0.0233605	3600	1800	1800	0.703333	0.67	0.691526	0.688611	0.687451
							RNN-FCN	0.790384	0.0162046	0.780244	0.000145482	3600	1800	1800	0.73	0.676667	0.704416	0.702222	0.701422
							Transformer	0.728259	0.0918307	0.728224	0.093128	3600	1800	1800	0.636667	0.75	0.702562	0.691944	0.686378
							TSF-CNN	0.787592	0.0114685	0.786144	1.94444e-05	3600	1800	1800	0.76	0.67	0.71762	0.715833	0.715249
							TSF-MLP	0.787295	0.0111882	0.785966	1.6038e-06	3600	1800	1800	0.77	0.66	0.717967	0.715	0.714027
2022v1_bmi_simulation_mag_cohorts_Simulation_Cohort_1_19066_0.25_1.65_0.25_IrrNMP_0.5_0.98175	25	none	0.5	0.25	1.65	98.175	CRNN	0.804998	0.0169088	0.804398	1.15648e-05	2700	1800	900	0.69	0.77	0.757363	0.718889	0.726598
							FCNN	0.803144	0.0108783	0.81538	3.52825e-05	2700	1800	900	0.77	0.71	0.762677	0.75	0.754116
							GAF-CNN	0.795803	0.0159427	0.78362	0.00132689	2700	1800	900	0.636667	0.79	0.745912	0.688148	0.696975
							MLP	0.81204	0.0153288	0.808011	2.42161e-05	2700	1800	900	0.75	0.73	0.764963	0.745556	0.750916
							ResNet	0.77189	0.0203354	0.776226	0.0218096	2700	1800	900	0.663333	0.763333	0.748236	0.697037	0.703706
							RNN-FCN	0.825719	0.0185079	0.776683	0.00189659	2700	1800	900	0.726667	0.686667	0.734087	0.713704	0.719711
							Transformer	0.804343	0.00618648	0.788626	0.004855	2700	1800	900	0.666667	0.77	0.747797	0.70037	0.708744
							TSF-CNN	0.81861	0.0274512	0.807844	1.11111e-05	2700	1800	900	0.71	0.77	0.76301	0.73	0.737104
							TSF-MLP	0.801842	0.025299	0.803224	1.60375e-05	2700	1800	900	0.63	0.83	0.766452	0.7	0.70836
2022v1_bmi_simulation_mag_cohorts_Simulation_Cohort_1_19066_0.25_1.65_0.25_IrrNMP_0.25_0.98175	25	none	0.25	0.25	1.65	98.175	CRNN	0.766157	0.0257557	0.8041	1.9245e-05	2250	1800	450	0.78	0.67	0.809329	0.754667	0.772527
							FCNN	0.79413	0.038525	0.817485	0.000111296	2250	1800	450	0.676667	0.78	0.8159	0.698667	0.727664
							GAF-CNN	0.760553	0.0144784	0.857233	0.000854039	2250	1800	450	0.82	0.756667	0.846179	0.806222	0.818703
							MLP	0.770983	0.0132411	0.803307	2.566e-05	2250	1800	450	0.78	0.67	0.807951	0.754667	0.772267
							ResNet	0.758237	0.0266098	0.793626	0.0190728	2250	1800	450	0.736667	0.693333	0.808253	0.726667	0.748059
							RNN-FCN	0.788062	0.0529041	0.796474	0.000459513	2250	1800	450	0.826667	0.64	0.817611	0.788444	0.799145
							Transformer	0.769172	0.0382383	0.793222	0.00160185	2250	1800	450	0.793333	0.65	0.808364	0.763556	0.778768
							TSF-CNN	0.792384	0.0197163	0.815448	3.3945e-05	2250	1800	450	0.776667	0.713333	0.821523	0.763556	0.781483
							TSF-MLP	0.775174	0.0110988	0.822078	1.21667e-08	2250	1800	450	0.8	0.72	0.829832	0.782667	0.797659
2022v1_bmi_simulation_mag_cohorts_Simulation_Cohort_1_19066_0.25_1.65_0.25_IrrNMP_0.75_0.98175	25	none	0.75	0.25	1.65	98.175	CRNN	0.798446	0.00349527	0.799991	1.19057e-05	3150	1800	1350	0.78	0.67	0.733365	0.734286	0.733674
							FCNN	0.799965	0.00606693	0.798141	7.06622e-05	3150	1800	1350	0.82	0.64	0.742596	0.74381	0.741043
							GAF-CNN	0.792275	0.0238981	0.794727	0.0010195	3150	1800	1350	0.766667	0.693333	0.735184	0.734921	0.735019
							MLP	0.798574	0.0145875	0.799769	7.85965e-05	3150	1800	1350	0.78	0.68	0.737999	0.73873	0.738272
							ResNet	0.784212	0.00272305	0.803425	0.0179106	3150	1800	1350	0.77	0.703333	0.748793	0.742857	0.74163
							RNN-FCN	0.807244	0.0136097	0.779392	0.00178469	3150	1800	1350	0.8	0.623333	0.722514	0.723492	0.720703
							Transformer	0.729872	0.0544762	0.750606	0.0498991	3150	1800	1350	0.703333	0.75	0.741899	0.72381	0.722321
							TSF-CNN	0.79105	0.0118549	0.798423	4.27668e-06	3150	1800	1350	0.79	0.67	0.736941	0.738095	0.737219
							TSF-MLP	0.79606	0.00437509	0.804394	2.13837e-06	3150	1800	1350	0.74	0.73	0.739773	0.73619	0.737165
2022v1_bmi_simulation_mag_cohorts_Simulation_Cohort_1_19066_0.25_1.65_0.25_IrrNMP_1_0.98175	25	none	1	0.25	1.65	98.175	CRNN	0.790955	0.00980299	0.80624	1.42544e-05	3600	1800	1800	0.743333	0.716667	0.73107	0.730833	0.730764
							FCNN	0.79163	0.0112168	0.805655	1.42544e-05	3600	1800	1800	0.77	0.7	0.733591	0.7325	0.732187
							GAF-CNN	0.783045	0.010993	0.796278	0.00286468	3600	1800	1800	0.76	0.71	0.733472	0.732778	0.732575
							MLP	0.791101	0.0102083	0.805956	2.77778e-06	3600	1800	1800	0.76	0.7	0.730731	0.729722	0.729427
							ResNet	0.76792	0.00988678	0.780487	0.00764737	3600	1800	1800	0.82	0.61	0.723723	0.713611	0.710218
							RNN-FCN	0.797633	0.01986	0.803684	0.000361712	3600	1800	1800	0.796667	0.66	0.732539	0.727222	0.72566
							Transformer	0.722513	0.108385	0.737099	0.119677	3600	1800	1800	0.793333	0.583333	0.7031	0.688333	0.67752
							TSF-CNN	0.791092	0.00897376	0.80597	9.81831e-05	3600	1800	1800	0.793333	0.666667	0.733244	0.729444	0.72834
							TSF-MLP	0.79101	0.00909666	0.806329	6.99062e-06	3600	1800	1800	0.76	0.7	0.730959	0.73	0.72972
2022v1_bmi_simulation_mag_cohorts_Simulation_Cohort_1_19066_0.25_2_0_none_0.5_0.98725	0	none	0.5	0.25	2	98.725	CRNN	0.774037	0.0303533	0.774633	1.21667e-08	2700	1800	900	0.77	0.66	0.743109	0.733333	0.736915
							FCNN	0.782215	0.0234235	0.786439	1.72064e-08	2700	1800	900	0.79	0.63	0.739826	0.735556	0.737393
							GAF-CNN	0.766784	0.0250717	0.79088	0.00194311	2700	1800	900	0.79	0.68	0.763176	0.756296	0.758923
							MLP	0.781819	0.0250986	0.763106	0	2700	1800	900	0.77	0.63	0.728	0.721111	0.723906
							ResNet	0.772118	0.0230607	0.744178	0.0139565	2700	1800	900	0.64	0.713333	0.725478	0.664444	0.665167
							RNN-FCN	0.776624	0.0277327	0.773757	3.15902e-05	2700	1800	900	0.57	0.83	0.746755	0.66	0.668218
							Transformer	0.723116	0.0707231	0.735382	0.0478194	2700	1800	900	0.806667	0.593333	0.736645	0.733704	0.731355
							TSF-CNN	0.786086	0.00368557	0.779233	1.21667e-08	2700	1800	900	0.79	0.66	0.750654	0.744444	0.746922
							TSF-MLP	0.766832	0.0298654	0.779539	0	2700	1800	900	0.74	0.7	0.745564	0.726667	0.732256
2022v1_bmi_simulation_mag_cohorts_Simulation_Cohort_1_19066_0.25_2_0_none_0.25_0.98725	0	none	0.25	0.25	2	98.725	CRNN	0.770586	0.0455282	0.771967	0	2250	1800	450	0.74	0.69	0.803422	0.730667	0.752995
							FCNN	0.771978	0.0328402	0.7772	1.21667e-08	2250	1800	450	0.76	0.66	0.801008	0.74	0.759842
							GAF-CNN	0.741484	0.038557	0.774726	0.00430048	2250	1800	450	0.713333	0.71	0.80169	0.712	0.737868
							MLP	0.763068	0.0478001	0.773978	1.21667e-08	2250	1800	450	0.8	0.65	0.81155	0.773333	0.786875
							ResNet	0.757558	0.0154701	0.747583	0.0562052	2250	1800	450	0.82	0.563333	0.795955	0.770667	0.779751
							RNN-FCN	0.768427	0.0324946	0.777448	0.00118917	2250	1800	450	0.79	0.66	0.809748	0.762667	0.778629
							Transformer	0.742112	0.0402031	0.761804	0.0210082	2250	1800	450	0.8	0.63	0.807838	0.770667	0.784058
							TSF-CNN	0.752979	0.0270796	0.773144	9.6225e-05	2250	1800	450	0.8	0.61	0.802271	0.766667	0.779808
							TSF-MLP	0.7502	0.052362	0.768478	1.21667e-08	2250	1800	450	0.74	0.69	0.80536	0.732	0.754324
2022v1_bmi_simulation_mag_cohorts_Simulation_Cohort_1_19066_0.25_2_0_none_0.75_0.98725	0	none	0.75	0.25	2	98.725	CRNN	0.767244	0.00819325	0.765774	1.21667e-08	3150	1800	1350	0.77	0.63	0.705957	0.707619	0.706315
							FCNN	0.771439	0.0117668	0.741049	0.000168685	3150	1800	1350	0.77	0.6	0.694942	0.697143	0.695115
							GAF-CNN	0.767554	0.0125892	0.753189	0.000218613	3150	1800	1350	0.71	0.65	0.689173	0.687619	0.688237
							MLP	0.759238	0.00689631	0.777041	0	3150	1800	1350	0.77	0.65	0.715018	0.71619	0.715392
							ResNet	0.757589	0.00999877	0.76772	0.00813597	3150	1800	1350	0.766667	0.653333	0.716524	0.71746	0.716852
							RNN-FCN	0.771646	0.00811657	0.762186	0.00015129	3150	1800	1350	0.74	0.67	0.709454	0.708571	0.708948
							Transformer	0.752884	0.00782901	0.782594	0.00180049	3150	1800	1350	0.746667	0.686667	0.720748	0.719683	0.719997
							TSF-CNN	0.77612	0.00548743	0.760589	1.21667e-08	3150	1800	1350	0.77	0.6	0.696821	0.699048	0.696903
							TSF-MLP	0.772816	0.00738603	0.768404	1.21667e-08	3150	1800	1350	0.76	0.64	0.708057	0.709524	0.708446
2022v1_bmi_simulation_mag_cohorts_Simulation_Cohort_1_19066_0.25_2_0_none_1_0.98725	0	none	1	0.25	2	98.725	CRNN	0.777146	0.0160805	0.755606	1.21667e-08	3600	1800	1800	0.63	0.77	0.704195	0.7	0.698451
							FCNN	0.777188	0.0160479	0.755586	3.36788e-05	3600	1800	1800	0.63	0.77	0.704195	0.7	0.698451
							GAF-CNN	0.776997	0.0159734	0.755557	5.89474e-05	3600	1800	1800	0.63	0.77	0.704195	0.7	0.698451
							MLP	0.777146	0.0160805	0.755606	1.21667e-08	3600	1800	1800	0.63	0.77	0.704195	0.7	0.698451
							ResNet	0.763184	0.0122009	0.726376	0.0328334	3600	1800	1800	0.8	0.546667	0.689893	0.671389	0.662479
							RNN-FCN	0.78163	0.0151093	0.746003	0.00105032	3600	1800	1800	0.736667	0.646667	0.693573	0.691944	0.691296
							Transformer	0.709229	0.10008	0.690238	0.113455	3600	1800	1800	0.523333	0.823333	0.70065	0.673611	0.659474
							TSF-CNN	0.777146	0.0160805	0.755606	1.21667e-08	3600	1800	1800	0.63	0.77	0.704195	0.7	0.698451
							TSF-MLP	0.777146	0.0160805	0.755606	1.21667e-08	3600	1800	1800	0.63	0.77	0.704195	0.7	0.698451
2022v1_bmi_simulation_mag_cohorts_Simulation_Cohort_1_19066_0.25_2_0.1_IrrNMP_0.5_0.97775	10	none	0.5	0.25	2	97.775	CRNN	0.77968	0.014034	0.76711	8.9293e-06	2700	1800	900	0.666667	0.736667	0.731397	0.688889	0.69756
							FCNN	0.78028	0.0343102	0.754	0.000767652	2700	1800	900	0.733333	0.626667	0.713581	0.697778	0.701906
							GAF-CNN	0.77333	0.0254087	0.74585	0.000216524	2700	1800	900	0.673333	0.716667	0.723997	0.686296	0.694811
							MLP	0.773356	0.0133293	0.768889	1.21667e-08	2700	1800	900	0.68	0.72	0.732152	0.696667	0.704773
							ResNet	0.73915	0.04608	0.746733	0.0616437	2700	1800	900	0.586667	0.81	0.741092	0.65963	0.665937
							RNN-FCN	0.775303	0.0143912	0.7568	0.00237382	2700	1800	900	0.516667	0.84	0.735396	0.627037	0.633152
							Transformer	0.733739	0.0751346	0.78565	0.0363749	2700	1800	900	0.74	0.706667	0.750237	0.728889	0.734037
							TSF-CNN	0.788069	0.006581	0.77322	5.16199e-05	2700	1800	900	0.7	0.72	0.736833	0.704444	0.712121
							TSF-MLP	0.781247	0.0367695	0.752402	3.20752e-06	2700	1800	900	0.68	0.69	0.714362	0.682222	0.690401
2022v1_bmi_simulation_mag_cohorts_Simulation_Cohort_1_19066_0.25_2_0.1_IrrNMP_0.25_0.97775	10	none	0.25	0.25	2	97.775	CRNN	0.768518	0.0534792	0.802059	6.415e-06	2250	1800	450	0.79	0.65	0.80546	0.758667	0.774756
							FCNN	0.755153	0.0257748	0.792689	0.00125093	2250	1800	450	0.673333	0.75	0.805957	0.689778	0.719175
							GAF-CNN	0.786405	0.0281476	0.810107	0.00770283	2250	1800	450	0.77	0.72	0.821305	0.76	0.778594
							MLP	0.761893	0.0346254	0.785152	6.41503e-06	2250	1800	450	0.73	0.7	0.804567	0.725333	0.748932
							ResNet	0.749862	0.0218782	0.731281	0.0389162	2250	1800	450	0.733333	0.64	0.791345	0.717333	0.738865
							RNN-FCN	0.764794	0.0379675	0.746548	0.00548088	2250	1800	450	0.646667	0.763333	0.803208	0.669333	0.701674
							Transformer	0.647838	0.116886	0.672715	0.114192	2250	1800	450	0.5	0.803333	0.784048	0.560444	0.591176
							TSF-CNN	0.753706	0.0404928	0.788637	1.283e-05	2250	1800	450	0.74	0.71	0.809702	0.736	0.758094
							TSF-MLP	0.77396	0.0446846	0.772844	0	2250	1800	450	0.66	0.74	0.799531	0.678667	0.709975
2022v1_bmi_simulation_mag_cohorts_Simulation_Cohort_1_19066_0.25_2_0.1_IrrNMP_0.75_0.97775	10	none	0.75	0.25	2	97.775	CRNN	0.776672	0.0144454	0.772937	8.66223e-05	3150	1800	1350	0.67	0.73	0.705	0.694286	0.695851
							FCNN	0.773399	0.0189393	0.784317	7.52074e-05	3150	1800	1350	0.71	0.72	0.723615	0.718095	0.719359
							GAF-CNN	0.77783	0.0155166	0.780912	0.00176261	3150	1800	1350	0.756667	0.656667	0.71585	0.713968	0.712861
							MLP	0.780669	0.00401118	0.778627	2.13834e-06	3150	1800	1350	0.62	0.78	0.709174	0.686667	0.687437
							ResNet	0.764065	0.025	0.765508	0.0111753	3150	1800	1350	0.646667	0.746667	0.711524	0.689524	0.688263
							RNN-FCN	0.788838	0.0266697	0.756538	0.000550001	3150	1800	1350	0.68	0.7	0.697119	0.689841	0.691356
							Transformer	0.677861	0.145026	0.675925	0.138465	3150	1800	1350	0.583333	0.71	0.661576	0.635556	0.620553
							TSF-CNN	0.776512	0.0107196	0.780898	1.67009e-05	3150	1800	1350	0.81	0.61	0.724185	0.725714	0.722159
							TSF-MLP	0.776873	0.00960816	0.788402	4.27669e-06	3150	1800	1350	0.82	0.61	0.72733	0.728571	0.724682
2022v1_bmi_simulation_mag_cohorts_Simulation_Cohort_1_19066_0.25_2_0.1_IrrNMP_1_0.97775	10	none	1	0.25	2	97.775	CRNN	0.784569	0.00372826	0.753318	4.24311e-06	3600	1800	1800	0.75	0.61	0.68606	0.6825	0.680974
							FCNN	0.789805	0.00550731	0.751429	0.000284669	3600	1800	1800	0.696667	0.653333	0.676936	0.676111	0.675733
							GAF-CNN	0.783385	0.00367897	0.747479	0.000592372	3600	1800	1800	0.633333	0.713333	0.677705	0.674167	0.672573
							MLP	0.784646	0.00370253	0.753763	5.30209e-05	3600	1800	1800	0.75	0.61	0.68606	0.6825	0.680974
							ResNet	0.765869	0.00326893	0.745263	0.00205731	3600	1800	1800	0.65	0.713333	0.684694	0.681389	0.679953
							RNN-FCN	0.790963	0.0124508	0.744308	0.000716198	3600	1800	1800	0.713333	0.636667	0.678113	0.675278	0.673998
							Transformer	0.718724	0.116269	0.686627	0.112724	3600	1800	1800	0.746667	0.533333	0.650321	0.641944	0.632418
							TSF-CNN	0.784667	0.00370566	0.753112	1.84954e-05	3600	1800	1800	0.75	0.61	0.682662	0.679167	0.677624
							TSF-MLP	0.784485	0.00377734	0.75317	1.89079e-05	3600	1800	1800	0.75	0.61	0.682662	0.679167	0.677624
2022v1_bmi_simulation_mag_cohorts_Simulation_Cohort_1_19066_0.25_2_0.5_IrrNMP_0.5_0.97625	50	none	0.5	0.25	2	97.625	CRNN	0.792287	0.0219546	0.796226	3.78159e-05	2700	1800	900	0.693333	0.76	0.754515	0.717037	0.724744
							FCNN	0.807757	0.0260218	0.773974	0.00278438	2700	1800	900	0.646667	0.766667	0.737051	0.684444	0.6933
							GAF-CNN	0.787895	0.00767116	0.785602	0.00212877	2700	1800	900	0.703333	0.726667	0.743338	0.713333	0.720587
							MLP	0.804251	0.0158609	0.775161	1.21667e-08	2700	1800	900	0.72	0.69	0.734015	0.711111	0.717584
							ResNet	0.780297	0.0298954	0.781665	0.018968	2700	1800	900	0.723333	0.726667	0.750507	0.724444	0.731039
							RNN-FCN	0.809839	0.0253598	0.776769	0.00194703	2700	1800	900	0.6	0.803333	0.7383	0.665556	0.674556
							Transformer	0.801135	0.0202442	0.759733	0.0141067	2700	1800	900	0.703333	0.7	0.731389	0.701481	0.707825
							TSF-CNN	0.815858	0.0138928	0.757178	4.81125e-05	2700	1800	900	0.72	0.68	0.727055	0.705926	0.712218
							TSF-MLP	0.800099	0.0282144	0.777828	0	2700	1800	900	0.69	0.73	0.737823	0.703333	0.711202
2022v1_bmi_simulation_mag_cohorts_Simulation_Cohort_1_19066_0.25_2_0.5_IrrNMP_0.25_0.97625	50	none	0.25	0.25	2	97.625	CRNN	0.796789	0.0451425	0.7831	1.21667e-08	2250	1800	450	0.72	0.71	0.802986	0.716	0.741253
							FCNN	0.80409	0.0242414	0.760089	6.66667e-05	2250	1800	450	0.71	0.69	0.797289	0.708	0.734143
							GAF-CNN	0.773752	0.0342733	0.733593	0.0030248	2250	1800	450	0.66	0.74	0.799392	0.677778	0.709111
							MLP	0.800324	0.00849375	0.780015	6.41501e-06	2250	1800	450	0.7	0.75	0.811555	0.708	0.735507
							ResNet	0.770586	0.0254733	0.763357	0.029219	2250	1800	450	0.723333	0.686667	0.8001	0.714667	0.738153
							RNN-FCN	0.806742	0.0574866	0.764463	0.000617675	2250	1800	450	0.75	0.65	0.793764	0.728	0.749393
							Transformer	0.69561	0.0520539	0.695422	0.0328641	2250	1800	450	0.573333	0.736667	0.777377	0.606667	0.644457
							TSF-CNN	0.813936	0.0195316	0.788726	1.283e-05	2250	1800	450	0.69	0.76	0.812	0.704	0.73219
							TSF-MLP	0.803499	0.0506254	0.784937	6.415e-06	2250	1800	450	0.72	0.73	0.810912	0.721333	0.746448
2022v1_bmi_simulation_mag_cohorts_Simulation_Cohort_1_19066_0.25_2_0.5_IrrNMP_0.75_0.97625	50	none	0.75	0.25	2	97.625	CRNN	0.791916	0.0196681	0.787279	2.13837e-06	3150	1800	1350	0.71	0.72	0.721885	0.716508	0.717765
							FCNN	0.806125	0.0179982	0.775525	0.00166821	3150	1800	1350	0.653333	0.76	0.714601	0.698413	0.699413
							GAF-CNN	0.78535	0.0100409	0.777378	0.000562524	3150	1800	1350	0.726667	0.7	0.716107	0.713333	0.714225
							MLP	0.793333	0.00799149	0.785609	8.04934e-05	3150	1800	1350	0.71	0.7	0.713243	0.708889	0.710057
							ResNet	0.763894	0.00779984	0.772198	0.0187439	3150	1800	1350	0.72	0.7	0.715248	0.711111	0.712011
							RNN-FCN	0.802661	0.0276615	0.788388	0.00115271	3150	1800	1350	0.653333	0.793333	0.732007	0.712698	0.713748
							Transformer	0.705303	0.0836626	0.693732	0.0829196	3150	1800	1350	0.683333	0.673333	0.710694	0.677143	0.66497
							TSF-CNN	0.794879	0.0186906	0.781325	1.54197e-05	3150	1800	1350	0.68	0.74	0.716442	0.706032	0.707534
							TSF-MLP	0.791807	0.0147301	0.787999	1.49683e-05	3150	1800	1350	0.71	0.72	0.720323	0.715238	0.716471
2022v1_bmi_simulation_mag_cohorts_Simulation_Cohort_1_19066_0.25_2_0.5_IrrNMP_1_0.97625	50	none	1	0.25	2	97.625	CRNN	0.799962	0.00494424	0.779305	3.2075e-06	3600	1800	1800	0.693333	0.71	0.701022	0.700833	0.700763
							FCNN	0.802734	0.0030277	0.778966	3.20752e-06	3600	1800	1800	0.74	0.67	0.702598	0.701667	0.701323
							GAF-CNN	0.794837	0.00361484	0.774907	0.000587999	3600	1800	1800	0.766667	0.636667	0.707113	0.701944	0.700101
							MLP	0.799813	0.00459709	0.779305	3.93164e-05	3600	1800	1800	0.756667	0.643333	0.70429	0.701111	0.699948
							ResNet	0.756648	0.0263302	0.73231	0.0368394	3600	1800	1800	0.71	0.683333	0.703033	0.696944	0.694769
							RNN-FCN	0.811152	0.0176751	0.766989	0.000576273	3600	1800	1800	0.723333	0.686667	0.70421	0.703889	0.703772
							Transformer	0.733194	0.0652502	0.710997	0.0660233	3600	1800	1800	0.813333	0.53	0.705763	0.671389	0.655625
							TSF-CNN	0.799503	0.00467203	0.779484	8.39943e-05	3600	1800	1800	0.7	0.71	0.703635	0.703611	0.703602
							TSF-MLP	0.799396	0.00486585	0.779143	2.66917e-05	3600	1800	1800	0.72	0.68	0.702911	0.7025	0.702349
2022v1_bmi_simulation_mag_cohorts_Simulation_Cohort_1_19066_0.25_2_0.25_IrrNMP_0.5_0.98125	25	none	0.5	0.25	2	98.125	CRNN	0.793302	0.0277389	0.807196	2.1033e-05	2700	1800	900	0.84	0.63	0.770624	0.773333	0.77172
							FCNN	0.816937	0.00668297	0.80783	0.00109384	2700	1800	900	0.723333	0.763333	0.766951	0.737407	0.744053
							GAF-CNN	0.793159	0.00640761	0.805527	0.000971374	2700	1800	900	0.773333	0.703333	0.76239	0.749259	0.753095
							MLP	0.792315	0.0385706	0.807339	0	2700	1800	900	0.68	0.78	0.755377	0.712222	0.720299
							ResNet	0.795178	0.0275449	0.827087	7.78439e-05	2700	1800	900	0.83	0.68	0.782027	0.77963	0.780173
							RNN-FCN	0.811791	0.0120627	0.784772	0.00791455	2700	1800	900	0.763333	0.673333	0.750026	0.733333	0.735687
							Transformer	0.624428	0.148027	0.615152	0.139288	2700	1800	900	0.476667	0.773333	0.683534	0.573333	0.565325
							TSF-CNN	0.791659	0.0270717	0.825694	6.75863e-05	2700	1800	900	0.7	0.81	0.775067	0.732222	0.739738
							TSF-MLP	0.801713	0.0410353	0.814639	9.62252e-06	2700	1800	900	0.67	0.8	0.762868	0.712963	0.721155
2022v1_bmi_simulation_mag_cohorts_Simulation_Cohort_1_19066_0.25_2_0.25_IrrNMP_0.25_0.98125	25	none	0.25	0.25	2	98.125	CRNN	0.790638	0.0219645	0.811678	0	2250	1800	450	0.74	0.77	0.82773	0.749333	0.771046
							FCNN	0.782051	0.00990592	0.824859	0.000253454	2250	1800	450	0.713333	0.816667	0.834738	0.735556	0.760226
							GAF-CNN	0.763662	0.0326187	0.743739	0.0166442	2250	1800	450	0.753333	0.636667	0.794008	0.730667	0.750555
							MLP	0.782236	0.00765335	0.803933	2.93972e-05	2250	1800	450	0.74	0.75	0.82007	0.74	0.76261
							ResNet	0.753441	0.0305184	0.793902	0.0322208	2250	1800	450	0.743333	0.73	0.82343	0.742222	0.761319
							RNN-FCN	0.832613	0.0376281	0.776381	0.00607445	2250	1800	450	0.663333	0.763333	0.806546	0.683111	0.714073
							Transformer	0.69272	0.148193	0.761041	0.137069	2250	1800	450	0.74	0.703333	0.807335	0.730667	0.75371
							TSF-CNN	0.785539	0.0142268	0.830607	6.415e-06	2250	1800	450	0.83	0.7	0.835765	0.805333	0.81588
							TSF-MLP	0.787364	0.00722615	0.798122	0	2250	1800	450	0.74	0.75	0.820955	0.742667	0.764867
2022v1_bmi_simulation_mag_cohorts_Simulation_Cohort_1_19066_0.25_2_0.25_IrrNMP_0.75_0.98125	25	none	0.75	0.25	2	98.125	CRNN	0.801135	0.0134365	0.800583	0.000135797	3150	1800	1350	0.773333	0.696667	0.738955	0.739048	0.738998
							FCNN	0.803693	0.0235992	0.801758	1.4022e-05	3150	1800	1350	0.69	0.77	0.737377	0.725397	0.726784
							GAF-CNN	0.802022	0.0156051	0.790426	0.00163077	3150	1800	1350	0.733333	0.72	0.730951	0.726667	0.727482
							MLP	0.794226	0.0166104	0.80902	4.32451e-05	3150	1800	1350	0.7	0.783333	0.747323	0.735238	0.736573
							ResNet	0.787891	0.0164253	0.796549	0.00705318	3150	1800	1350	0.786667	0.686667	0.747112	0.745714	0.744464
							RNN-FCN	0.815181	0.0202003	0.801088	0.000525539	3150	1800	1350	0.7	0.78	0.747771	0.73619	0.737531
							Transformer	0.772707	0.0339485	0.770014	0.0409372	3150	1800	1350	0.763333	0.686667	0.730103	0.730159	0.730032
							TSF-CNN	0.799733	0.0148763	0.810122	6.41499e-06	3150	1800	1350	0.7	0.77	0.741489	0.730476	0.731854
							TSF-MLP	0.802144	0.010018	0.800032	1.49683e-05	3150	1800	1350	0.78	0.68	0.737194	0.738095	0.737492
2022v1_bmi_simulation_mag_cohorts_Simulation_Cohort_1_19066_0.25_2_0.25_IrrNMP_1_0.98125	25	none	1	0.25	2	98.125	CRNN	0.805982	0.0111555	0.787397	2.64983e-05	3600	1800	1800	0.78	0.66	0.724531	0.720833	0.719679
							FCNN	0.807738	0.0111965	0.787689	5.55558e-06	3600	1800	1800	0.78	0.66	0.723736	0.720833	0.719925
							GAF-CNN	0.799438	0.0116763	0.783111	0.00110702	3600	1800	1800	0.786667	0.65	0.724197	0.72	0.718684
							MLP	0.805884	0.0114529	0.78786	2.85089e-05	3600	1800	1800	0.72	0.72	0.720022	0.72	0.719993
							ResNet	0.778985	0.036699	0.758819	0.017395	3600	1800	1800	0.733333	0.696667	0.716517	0.714167	0.713411
							RNN-FCN	0.810141	0.0144641	0.785606	3.33333e-05	3600	1800	1800	0.75	0.69	0.722559	0.721667	0.721387
							Transformer	0.716336	0.0156876	0.702243	0.020218	3600	1800	1800	0.733333	0.65	0.702911	0.6925	0.68846
							TSF-CNN	0.805513	0.011099	0.787096	1.52988e-05	3600	1800	1800	0.72	0.72	0.720834	0.720833	0.720833
							TSF-MLP	0.805555	0.0110929	0.787335	8.01876e-06	3600	1800	1800	0.72	0.72	0.720839	0.720833	0.720832
2022v1_bmi_simulation_mag_cohorts_Simulation_Cohort_1_19066_0.75_0.6_0_High_0.5_0.901	0	High	0.5	0.75	0.6	90.1	CRNN	0.941702	0.0097072	0.945124	8.48623e-06	2700	1800	900	0.823333	0.926667	0.878805	0.857778	0.86111
							FCNN	0.948228	0.00549017	0.939036	8.51197e-05	2700	1800	900	0.823333	0.93	0.880477	0.859259	0.862574
							GAF-CNN	0.935008	0.00404505	0.921901	0.00255761	2700	1800	900	0.836667	0.863333	0.860488	0.846667	0.849316
							MLP	0.947519	0.0118151	0.931752	8.03798e-05	2700	1800	900	0.823333	0.92	0.879006	0.858148	0.861466
							ResNet	0.949322	0.00666704	0.937661	0.00101548	2700	1800	900	0.86	0.886667	0.879611	0.869259	0.871397
							RNN-FCN	0.950678	0.00117427	0.936555	8.01875e-06	2700	1800	900	0.84	0.89	0.868218	0.853704	0.856623
							Transformer	0.809411	0.113246	0.7965	0.103464	2700	1800	900	0.88	0.616667	0.790196	0.791111	0.785156
							TSF-CNN	0.948879	0.0192195	0.932729	6.9906e-06	2700	1800	900	0.88	0.83	0.865273	0.861481	0.862732
							TSF-MLP	0.947996	0.00580138	0.932074	0.000124267	2700	1800	900	0.81	0.92	0.873079	0.848889	0.852603
2022v1_bmi_simulation_mag_cohorts_Simulation_Cohort_1_19066_0.75_0.6_0_High_0.25_0.901	0	High	0.25	0.75	0.6	90.1	CRNN	0.945213	0.0154131	0.930559	1.283e-05	2250	1800	450	0.81	0.89	0.881641	0.828	0.84129
							FCNN	0.955003	0.0118514	0.94583	0.00160514	2250	1800	450	0.853333	0.9	0.898778	0.864	0.872769
							GAF-CNN	0.930741	0.00725464	0.921593	0.00275023	2250	1800	450	0.873333	0.806667	0.885004	0.861333	0.867841
							MLP	0.925174	0.00615455	0.934374	6.41498e-06	2250	1800	450	0.88	0.87	0.899516	0.877333	0.883616
							ResNet	0.938095	0.00996527	0.941996	0.00303462	2250	1800	450	0.88	0.88	0.903267	0.879556	0.885924
							RNN-FCN	0.956934	0.0116392	0.933683	0.000457145	2250	1800	450	0.856667	0.87	0.890409	0.857778	0.866585
							Transformer	0.935237	0.00710738	0.942474	0.0046458	2250	1800	450	0.85	0.9	0.896427	0.859111	0.868505
							TSF-CNN	0.938085	0.00266671	0.946581	1.283e-05	2250	1800	450	0.86	0.9	0.898894	0.864	0.872821
							TSF-MLP	0.941142	0.00267863	0.94653	3.2075e-05	2250	1800	450	0.89	0.87	0.903772	0.885333	0.89067
2022v1_bmi_simulation_mag_cohorts_Simulation_Cohort_1_19066_0.75_0.6_0_High_0.75_0.901	0	High	0.75	0.75	0.6	90.1	CRNN	0.942112	0.00337995	0.948537	1.69725e-05	3150	1800	1350	0.89	0.87	0.884157	0.88381	0.883931
							FCNN	0.945518	0.0120522	0.947126	0.000312716	3150	1800	1350	0.846667	0.9	0.875715	0.871111	0.871678
							GAF-CNN	0.935303	0.00891712	0.946283	0.000550873	3150	1800	1350	0.85	0.913333	0.881367	0.87619	0.876739
							MLP	0.943878	0.00492434	0.947243	5.16199e-05	3150	1800	1350	0.86	0.91	0.886229	0.882857	0.883322
							ResNet	0.94502	0.00994167	0.94339	0.00317362	3150	1800	1350	0.873333	0.88	0.877057	0.875556	0.875872
							RNN-FCN	0.945429	0.00698672	0.951752	1.61441e-05	3150	1800	1350	0.9	0.87	0.886526	0.886349	0.886361
							Transformer	0.911532	0.0308235	0.929238	0.0370375	3150	1800	1350	0.876667	0.826667	0.858877	0.856508	0.855751
							TSF-CNN	0.943348	0.00433647	0.946475	4.48031e-05	3150	1800	1350	0.85	0.91	0.882339	0.87746	0.878014
							TSF-MLP	0.94391	0.00164817	0.94599	5.65747e-06	3150	1800	1350	0.87	0.89	0.880116	0.878095	0.878478
2022v1_bmi_simulation_mag_cohorts_Simulation_Cohort_1_19066_0.75_0.6_0_High_1_0.901	0	High	1	0.75	0.6	90.1	CRNN	0.944118	0.00205369	0.946639	0.000136111	3600	1800	1800	0.866667	0.88	0.873741	0.873333	0.873299
							FCNN	0.947549	0.00387687	0.948541	3.2075e-06	3600	1800	1800	0.86	0.893333	0.876269	0.875833	0.875797
							GAF-CNN	0.935911	0.0022812	0.938336	0.00100694	3600	1800	1800	0.853333	0.876667	0.867488	0.867222	0.867198
							MLP	0.945	0.00290421	0.947348	2.50514e-05	3600	1800	1800	0.86	0.88	0.87515	0.875	0.874987
							ResNet	0.944114	0.00397544	0.944992	0.000329878	3600	1800	1800	0.896667	0.843333	0.871096	0.868889	0.868694
							RNN-FCN	0.947391	0.00902019	0.947332	0.000516557	3600	1800	1800	0.91	0.833333	0.872161	0.87	0.869811
							Transformer	0.858767	0.0689947	0.870658	0.0502969	3600	1800	1800	0.796667	0.83	0.825897	0.814444	0.811783
							TSF-CNN	0.947465	0.00354026	0.946188	4.66744e-05	3600	1800	1800	0.863333	0.876667	0.87105	0.869444	0.869303
							TSF-MLP	0.946459	0.0032406	0.947595	1.6038e-06	3600	1800	1800	0.86	0.88	0.874342	0.874167	0.874152
2022v1_bmi_simulation_mag_cohorts_Simulation_Cohort_1_19066_0.75_0.6_0_Moderate_0.5_0.901	0	Moderate	0.5	0.75	0.6	90.1	CRNN	0.947604	0.00268914	0.938063	3.2075e-06	2700	1800	900	0.87	0.85	0.87033	0.864444	0.866103
							FCNN	0.952638	0.00490233	0.932845	8.92931e-06	2700	1800	900	0.823333	0.896667	0.86641	0.848148	0.851494
							GAF-CNN	0.954102	0.0114886	0.936157	0.00068686	2700	1800	900	0.81	0.91	0.867798	0.844074	0.847813
							MLP	0.955001	0.00200254	0.928606	4.81125e-05	2700	1800	900	0.82	0.89	0.860912	0.841481	0.845052
							ResNet	0.947216	0.00261095	0.930652	0.00213244	2700	1800	900	0.873333	0.853333	0.871694	0.866296	0.867825
							RNN-FCN	0.961272	0.0177088	0.924067	2.93972e-05	2700	1800	900	0.89	0.81	0.86496	0.864074	0.864459
							Transformer	0.907458	0.0522816	0.898719	0.0364019	2700	1800	900	0.793333	0.883333	0.854973	0.825556	0.829169
							TSF-CNN	0.953793	0.00342375	0.930982	2.00949e-05	2700	1800	900	0.82	0.88	0.86138	0.844444	0.847752
							TSF-MLP	0.954147	0.00972096	0.937878	1.11111e-05	2700	1800	900	0.8	0.92	0.870712	0.844444	0.848369
2022v1_bmi_simulation_mag_cohorts_Simulation_Cohort_1_19066_0.75_0.6_0_Moderate_0.25_0.901	0	Moderate	0.25	0.75	0.6	90.1	CRNN	0.95293	0.00827661	0.931244	1.21667e-08	2250	1800	450	0.85	0.87	0.88859	0.854667	0.863821
							FCNN	0.947383	0.0190711	0.943585	0.00357081	2250	1800	450	0.866667	0.89	0.900599	0.872	0.879538
							GAF-CNN	0.944174	0.0039942	0.950926	0.000860759	2250	1800	450	0.84	0.93	0.903332	0.860444	0.87036
							MLP	0.938204	0.00423263	0.9446	1.72064e-08	2250	1800	450	0.9	0.86	0.906561	0.892	0.896398
							ResNet	0.93791	0.0143592	0.935515	0.00515183	2250	1800	450	0.87	0.883333	0.901192	0.874667	0.881759
							RNN-FCN	0.951227	0.0184465	0.951137	0.000129735	2250	1800	450	0.866667	0.923333	0.909386	0.878222	0.885817
							Transformer	0.900842	0.053125	0.925893	0.03159	2250	1800	450	0.88	0.843333	0.894199	0.873778	0.879828
							TSF-CNN	0.944771	0.0100195	0.941656	1.9245e-05	2250	1800	450	0.85	0.89	0.896478	0.861333	0.870327
							TSF-MLP	0.943919	0.0110911	0.956741	4.4905e-05	2250	1800	450	0.88	0.93	0.917206	0.890667	0.897051
2022v1_bmi_simulation_mag_cohorts_Simulation_Cohort_1_19066_0.75_0.6_0_Moderate_0.75_0.901	0	Moderate	0.75	0.75	0.6	90.1	CRNN	0.944599	0.00996427	0.947654	1.4022e-05	3150	1800	1350	0.9	0.866667	0.883856	0.88381	0.883831
							FCNN	0.948824	0.0125679	0.944954	0.000103753	3150	1800	1350	0.9	0.84	0.876618	0.876825	0.876629
							GAF-CNN	0.937502	0.00497006	0.948236	0.00133338	3150	1800	1350	0.863333	0.896667	0.879499	0.876508	0.876967
							MLP	0.944767	0.00234596	0.951584	4.27671e-06	3150	1800	1350	0.9	0.86	0.880921	0.880952	0.880936
							ResNet	0.941853	0.00207114	0.94693	0.0026426	3150	1800	1350	0.89	0.856667	0.876088	0.874921	0.874886
							RNN-FCN	0.94634	0.00671813	0.949604	4.4905e-05	3150	1800	1350	0.87	0.896667	0.883749	0.88127	0.881681
							Transformer	0.876408	0.0999595	0.890402	0.0802955	3150	1800	1350	0.77	0.883333	0.835091	0.818413	0.818242
							TSF-CNN	0.941861	0.0117195	0.950672	9.32078e-06	3150	1800	1350	0.9	0.87	0.885864	0.885714	0.885776
							TSF-MLP	0.945864	0.00313053	0.951694	1.49683e-05	3150	1800	1350	0.91	0.85	0.886498	0.886667	0.886443
2022v1_bmi_simulation_mag_cohorts_Simulation_Cohort_1_19066_0.75_0.6_0_Moderate_1_0.901	0	Moderate	1	0.75	0.6	90.1	CRNN	0.947011	0.0041616	0.948256	4.81127e-06	3600	1800	1800	0.86	0.89	0.873749	0.873333	0.873298
							FCNN	0.947659	0.00462284	0.94814	2.40563e-06	3600	1800	1800	0.88	0.88	0.876113	0.876111	0.876111
							GAF-CNN	0.943273	0.00626285	0.944354	0.000302693	3600	1800	1800	0.863333	0.88	0.872886	0.8725	0.872467
							MLP	0.94656	0.003425	0.947839	1.2108e-05	3600	1800	1800	0.85	0.9	0.873497	0.8725	0.872415
							ResNet	0.944342	0.0049283	0.945331	0.00155733	3600	1800	1800	0.886667	0.86	0.873342	0.8725	0.872429
							RNN-FCN	0.947759	0.0081063	0.945805	0.00017547	3600	1800	1800	0.91	0.84	0.877596	0.875833	0.875688
							Transformer	0.911048	0.0316391	0.913508	0.0289398	3600	1800	1800	0.806667	0.883333	0.849873	0.8475	0.847205
							TSF-CNN	0.946924	0.0039961	0.948272	4.00938e-06	3600	1800	1800	0.87	0.88	0.873631	0.873611	0.873609
							TSF-MLP	0.947212	0.0037664	0.947647	9.6225e-06	3600	1800	1800	0.863333	0.88	0.872907	0.872778	0.872767
2022v1_bmi_simulation_mag_cohorts_Simulation_Cohort_1_19066_0.75_0.6_0_none_0.5_0.901	0	none	0.5	0.75	0.6	90.1	CRNN	0.9499	0.00866123	0.928789	1.21667e-08	2700	1800	900	0.81	0.92	0.869698	0.845556	0.849344
							FCNN	0.955055	0.00472486	0.937161	0	2700	1800	900	0.83	0.9	0.867844	0.85	0.853277
							GAF-CNN	0.951497	0.00881864	0.943849	6.25049e-05	2700	1800	900	0.863333	0.876667	0.876456	0.867778	0.869807
							MLP	0.946826	0.0116175	0.931056	1.21667e-08	2700	1800	900	0.84	0.89	0.867968	0.853333	0.85627
							ResNet	0.954428	0.00544224	0.932618	0.000253073	2700	1800	900	0.86	0.86	0.865492	0.856667	0.858874
							RNN-FCN	0.949076	0.00844115	0.941599	2.81e-05	2700	1800	900	0.81	0.93	0.875694	0.85	0.853764
							Transformer	0.902343	0.0598838	0.902539	0.0514617	2700	1800	900	0.86	0.823333	0.858647	0.847407	0.847887
							TSF-CNN	0.947568	0.00346172	0.948322	0	2700	1800	900	0.86	0.92	0.888911	0.875556	0.877993
							TSF-MLP	0.94959	0.00850794	0.936011	1.21667e-08	2700	1800	900	0.84	0.9	0.875063	0.858889	0.861861
2022v1_bmi_simulation_mag_cohorts_Simulation_Cohort_1_19066_0.75_0.6_0_none_0.25_0.901	0	none	0.25	0.75	0.6	90.1	CRNN	0.945974	0.00156654	0.944578	0	2250	1800	450	0.89	0.86	0.902774	0.885333	0.890484
							FCNN	0.939803	0.00728216	0.952644	1.72064e-08	2250	1800	450	0.88	0.89	0.907245	0.884	0.8902
							GAF-CNN	0.936315	0.00348209	0.940785	0.000524149	2250	1800	450	0.87	0.88	0.898619	0.871111	0.87852
							MLP	0.949443	0.00400378	0.950844	1.72064e-08	2250	1800	450	0.86	0.9	0.900689	0.868	0.876315
							ResNet	0.938845	0.00901154	0.952459	0.000505077	2250	1800	450	0.88	0.89	0.907929	0.885333	0.891378
							RNN-FCN	0.93448	0.00488858	0.943185	3.3945e-05	2250	1800	450	0.86	0.88	0.893429	0.86	0.868819
							Transformer	0.936479	0.0185655	0.927693	0.0214717	2250	1800	450	0.89	0.84	0.89759	0.881333	0.886368
							TSF-CNN	0.946731	0.00637867	0.945244	0	2250	1800	450	0.86	0.89	0.89707	0.862667	0.871489
							TSF-MLP	0.941502	0.00659673	0.935967	1.21667e-08	2250	1800	450	0.9	0.86	0.904267	0.888	0.892846
2022v1_bmi_simulation_mag_cohorts_Simulation_Cohort_1_19066_0.75_0.6_0_none_0.75_0.901	0	none	0.75	0.75	0.6	90.1	CRNN	0.943105	0.0144072	0.949489	0	3150	1800	1350	0.87	0.9	0.885197	0.882857	0.883254
							FCNN	0.943084	0.00711904	0.956207	1.72064e-08	3150	1800	1350	0.87	0.9	0.887333	0.884762	0.885171
							GAF-CNN	0.943844	0.00296797	0.943435	6.38644e-05	3150	1800	1350	0.9	0.86	0.879015	0.879048	0.879031
							MLP	0.950971	0.00512468	0.947267	0	3150	1800	1350	0.9	0.86	0.880866	0.880952	0.880902
							ResNet	0.945012	0.00588741	0.946387	8.79776e-05	3150	1800	1350	0.87	0.89	0.882011	0.88	0.880377
							RNN-FCN	0.946954	0.00580594	0.941519	1.21667e-08	3150	1800	1350	0.87	0.87	0.871559	0.870476	0.87076
							Transformer	0.94237	0.013522	0.939731	0.0136041	3150	1800	1350	0.873333	0.873333	0.87593	0.873016	0.873134
							TSF-CNN	0.942147	0.0121102	0.946774	0	3150	1800	1350	0.9	0.85	0.877982	0.878095	0.878026
							TSF-MLP	0.94515	0.00761242	0.948326	0	3150	1800	1350	0.89	0.86	0.880072	0.88	0.880033
2022v1_bmi_simulation_mag_cohorts_Simulation_Cohort_1_19066_0.75_0.6_0_none_1_0.901	0	none	1	0.75	0.6	90.1	CRNN	0.947004	0.00370538	0.948147	0	3600	1800	1800	0.89	0.86	0.875204	0.875	0.874983
							FCNN	0.947003	0.00370507	0.948147	0	3600	1800	1800	0.89	0.86	0.875204	0.875	0.874983
							GAF-CNN	0.94628	0.00361215	0.947178	0.000626896	3600	1800	1800	0.89	0.86	0.874401	0.874167	0.874147
							MLP	0.947004	0.00370538	0.948147	0	3600	1800	1800	0.89	0.86	0.875204	0.875	0.874983
							ResNet	0.946979	0.00364906	0.947949	0.000119842	3600	1800	1800	0.89	0.86	0.875204	0.875	0.874983
							RNN-FCN	0.947004	0.00370538	0.948147	0	3600	1800	1800	0.89	0.86	0.875204	0.875	0.874983
							Transformer	0.941759	0.00686764	0.943212	0.00854799	3600	1800	1800	0.89	0.86	0.874403	0.874167	0.874147
							TSF-CNN	0.947003	0.00370507	0.948147	0	3600	1800	1800	0.89	0.86	0.875204	0.875	0.874983
							TSF-MLP	0.947002	0.00370477	0.948147	0	3600	1800	1800	0.89	0.86	0.875204	0.875	0.874983
2022v1_bmi_simulation_mag_cohorts_Simulation_Cohort_1_19066_0.75_0.6_0.1_IrrNMP_0.5_0.86825	10	none	0.5	0.75	0.6	86.825	CRNN	0.943608	0.00873722	0.935917	1.21667e-08	2700	1800	900	0.893333	0.853333	0.883152	0.88	0.881
							FCNN	0.947862	0.00718378	0.928743	1.95105e-05	2700	1800	900	0.88	0.83	0.867796	0.864444	0.865576
							GAF-CNN	0.948214	0.0181446	0.9375	0.000915825	2700	1800	900	0.883333	0.85	0.87779	0.874074	0.875239
							MLP	0.948374	0.0122391	0.933826	0.00010264	2700	1800	900	0.87	0.86	0.874682	0.868889	0.870493
							ResNet	0.948304	0.013921	0.934739	0.00175017	2700	1800	900	0.9	0.83	0.878998	0.877778	0.878089
							RNN-FCN	0.952041	0.00613124	0.943128	0.000360341	2700	1800	900	0.906667	0.853333	0.891029	0.88963	0.890155
							Transformer	0.895214	0.0677423	0.872591	0.0688741	2700	1800	900	0.81	0.84	0.841405	0.818148	0.821326
							TSF-CNN	0.9479	0.00616142	0.939081	8.48623e-06	2700	1800	900	0.92	0.83	0.888551	0.888889	0.888701
							TSF-MLP	0.944359	0.00475208	0.941287	1.15648e-05	2700	1800	900	0.9	0.85	0.88461	0.882222	0.883041
2022v1_bmi_simulation_mag_cohorts_Simulation_Cohort_1_19066_0.75_0.6_0.1_IrrNMP_0.25_0.86825	10	none	0.25	0.75	0.6	86.825	CRNN	0.939935	0.0122847	0.919041	5.132e-05	2250	1800	450	0.91	0.78	0.890083	0.882222	0.885186
							FCNN	0.950729	0.00324691	0.948404	7.39814e-05	2250	1800	450	0.886667	0.883333	0.906068	0.884444	0.890362
							GAF-CNN	0.944287	0.00793841	0.932059	0.000474581	2250	1800	450	0.786667	0.91	0.882562	0.815111	0.830712
							MLP	0.939573	0.0042731	0.940844	1.21667e-08	2250	1800	450	0.92	0.82	0.906554	0.9	0.90238
							ResNet	0.942992	0.0031089	0.936785	0.00297774	2250	1800	450	0.866667	0.866667	0.895656	0.865778	0.87357
							RNN-FCN	0.943893	0.0155479	0.936719	0.000368905	2250	1800	450	0.806667	0.903333	0.884813	0.827556	0.841272
							Transformer	0.870149	0.0355595	0.871185	0.039251	2250	1800	450	0.73	0.866667	0.863056	0.757778	0.778486
							TSF-CNN	0.929589	0.0139825	0.933989	1.21667e-08	2250	1800	450	0.86	0.87	0.895332	0.866667	0.874453
							TSF-MLP	0.933618	0.01165	0.931969	3.20746e-06	2250	1800	450	0.87	0.84	0.889037	0.865333	0.872332
2022v1_bmi_simulation_mag_cohorts_Simulation_Cohort_1_19066_0.75_0.6_0.1_IrrNMP_0.75_0.86825	10	none	0.75	0.75	0.6	86.825	CRNN	0.94455	0.00680121	0.943614	7.48416e-06	3150	1800	1350	0.92	0.85	0.88843	0.888571	0.888315
							FCNN	0.946078	0.0062565	0.94618	5.0285e-05	3150	1800	1350	0.9	0.88	0.890759	0.890476	0.890578
							GAF-CNN	0.93803	0.00879641	0.942117	0.000291403	3150	1800	1350	0.906667	0.843333	0.880856	0.880952	0.880647
							MLP	0.940623	0.00428889	0.94414	4.12981e-05	3150	1800	1350	0.9	0.86	0.88398	0.884127	0.884021
							ResNet	0.94338	0.00598998	0.938325	0.0016679	3150	1800	1350	0.876667	0.866667	0.875436	0.873968	0.874123
							RNN-FCN	0.948835	0.00833778	0.94604	0.000155791	3150	1800	1350	0.92	0.833333	0.883725	0.883492	0.882942
							Transformer	0.909812	0.00963586	0.910623	0.0195563	3150	1800	1350	0.886667	0.826667	0.862881	0.859365	0.858826
							TSF-CNN	0.94254	0.00755935	0.944541	3.2075e-05	3150	1800	1350	0.94	0.82	0.887331	0.885714	0.884746
							TSF-MLP	0.94735	0.00591616	0.945833	3.18784e-05	3150	1800	1350	0.876667	0.88	0.879826	0.87873	0.878992
2022v1_bmi_simulation_mag_cohorts_Simulation_Cohort_1_19066_0.75_0.6_0.1_IrrNMP_1_0.86825	10	none	1	0.75	0.6	86.825	CRNN	0.943149	0.0047276	0.946118	1.15648e-05	3600	1800	1800	0.913333	0.846667	0.878316	0.876667	0.876532
							FCNN	0.943756	0.0051985	0.946516	3.09736e-05	3600	1800	1800	0.92	0.83	0.87702	0.873889	0.873626
							GAF-CNN	0.941229	0.00329805	0.945882	0.000190624	3600	1800	1800	0.9	0.85	0.875986	0.875	0.874918
							MLP	0.942869	0.00474618	0.945578	5.55558e-06	3600	1800	1800	0.92	0.84	0.879301	0.876667	0.876452
							ResNet	0.942141	0.00391747	0.946135	0.000538949	3600	1800	1800	0.92	0.833333	0.880448	0.876944	0.876657
							RNN-FCN	0.944979	0.00959049	0.946022	0.000114968	3600	1800	1800	0.9	0.853333	0.87698	0.876111	0.87604
							Transformer	0.811943	0.220926	0.82	0.210163	3600	1800	1800	0.823333	0.72	0.774142	0.770833	0.770235
							TSF-CNN	0.943305	0.00474703	0.945821	2.39491e-05	3600	1800	1800	0.933333	0.816667	0.879754	0.874722	0.874306
							TSF-MLP	0.94308	0.00478448	0.946074	5.78244e-06	3600	1800	1800	0.92	0.84	0.879093	0.876667	0.876469
2022v1_bmi_simulation_mag_cohorts_Simulation_Cohort_1_19066_0.75_0.6_0.5_IrrNMP_0.5_0.8715	50	none	0.5	0.75	0.6	87.15	CRNN	0.948062	0.0140691	0.956257	3.20746e-06	2700	1800	900	0.9	0.89	0.901728	0.897778	0.898836
							FCNN	0.951913	0.00768448	0.951831	3.34873e-05	2700	1800	900	0.9	0.853333	0.888484	0.886667	0.887316
							GAF-CNN	0.935566	0.00393063	0.937962	0.00126663	2700	1800	900	0.833333	0.883333	0.865785	0.850741	0.853761
							MLP	0.941995	0.0107844	0.938828	0.000208389	2700	1800	900	0.88	0.85	0.876763	0.872963	0.874152
							ResNet	0.931271	0.00623515	0.937815	0.00719487	2700	1800	900	0.89	0.846667	0.87967	0.877037	0.877875
							RNN-FCN	0.952676	0.00260416	0.942009	9.95876e-05	2700	1800	900	0.9	0.84	0.881576	0.88	0.8806
							Transformer	0.821685	0.169909	0.825181	0.204511	2700	1800	900	0.686667	0.873333	0.814009	0.748148	0.741107
							TSF-CNN	0.940938	0.00261516	0.956417	2.54587e-05	2700	1800	900	0.88	0.89	0.893858	0.887778	0.889252
							TSF-MLP	0.951262	0.00589307	0.956202	3.2075e-06	2700	1800	900	0.89	0.9	0.896032	0.89	0.891445
2022v1_bmi_simulation_mag_cohorts_Simulation_Cohort_1_19066_0.75_0.6_0.5_IrrNMP_0.25_0.8715	50	none	0.25	0.75	0.6	87.15	CRNN	0.950819	0.00895728	0.942856	0	2250	1800	450	0.89	0.85	0.900304	0.882667	0.887938
							FCNN	0.955875	0.0139813	0.941167	0.0021765	2250	1800	450	0.88	0.85	0.895191	0.875111	0.88109
							GAF-CNN	0.944551	0.0140503	0.924559	0.000395083	2250	1800	450	0.88	0.826667	0.889849	0.870667	0.876587
							MLP	0.950018	0.0016192	0.945719	6.41498e-06	2250	1800	450	0.88	0.87	0.900909	0.88	0.885963
							ResNet	0.932238	0.0458905	0.916704	0.0437606	2250	1800	450	0.876667	0.83	0.894082	0.867111	0.87355
							RNN-FCN	0.974318	0.0248534	0.937337	0.000765404	2250	1800	450	0.88	0.856667	0.898344	0.877778	0.883756
							Transformer	0.921666	0.0166715	0.90492	0.0344182	2250	1800	450	0.81	0.89	0.888146	0.825778	0.839033
							TSF-CNN	0.951241	0.012932	0.9493	1.11111e-05	2250	1800	450	0.89	0.91	0.914576	0.892	0.897772
							TSF-MLP	0.952027	0.00671625	0.958307	6.415e-06	2250	1800	450	0.856667	0.93	0.906024	0.868889	0.877733
2022v1_bmi_simulation_mag_cohorts_Simulation_Cohort_1_19066_0.75_0.6_0.5_IrrNMP_0.75_0.8715	50	none	0.75	0.75	0.6	87.15	CRNN	0.947709	0.000579668	0.94806	4.27664e-06	3150	1800	1350	0.896667	0.863333	0.885102	0.885079	0.885054
							FCNN	0.947201	0.0103365	0.945774	0.000125216	3150	1800	1350	0.92	0.84	0.889287	0.889206	0.888782
							GAF-CNN	0.943722	0.00470999	0.933099	0.00163133	3150	1800	1350	0.903333	0.84	0.876644	0.876825	0.876547
							MLP	0.946106	0.00152338	0.945109	3.92546e-05	3150	1800	1350	0.886667	0.863333	0.877481	0.877143	0.877241
							ResNet	0.937731	0.0084102	0.947344	0.00256697	3150	1800	1350	0.88	0.876667	0.87927	0.878095	0.878337
							RNN-FCN	0.961518	0.0188537	0.935723	0.00104242	3150	1800	1350	0.88	0.846667	0.866399	0.866349	0.866367
							Transformer	0.80218	0.120345	0.809102	0.115755	3150	1800	1350	0.69	0.82	0.778697	0.748254	0.744499
							TSF-CNN	0.947954	0.00906994	0.939815	1.61441e-05	3150	1800	1350	0.886667	0.843333	0.86825	0.868254	0.868247
							TSF-MLP	0.947336	0.00261472	0.945279	8.55332e-06	3150	1800	1350	0.893333	0.866667	0.882163	0.881905	0.881998
2022v1_bmi_simulation_mag_cohorts_Simulation_Cohort_1_19066_0.75_0.6_0.5_IrrNMP_1_0.8715	50	none	1	0.75	0.6	87.15	CRNN	0.947517	0.0047747	0.942829	3.53917e-05	3600	1800	1800	0.87	0.86	0.865293	0.865278	0.865276
							FCNN	0.951179	0.00551729	0.941208	0.000111527	3600	1800	1800	0.916667	0.81	0.868357	0.864167	0.86378
							GAF-CNN	0.941791	0.00528143	0.940759	0.000319654	3600	1800	1800	0.89	0.84	0.867469	0.866667	0.866594
							MLP	0.948477	0.00442019	0.941861	4.81127e-06	3600	1800	1800	0.87	0.86	0.865916	0.865833	0.865826
							ResNet	0.946434	0.00493305	0.938176	0.00100229	3600	1800	1800	0.903333	0.826667	0.86808	0.865556	0.865322
							RNN-FCN	0.957517	0.014688	0.935972	0.000417194	3600	1800	1800	0.853333	0.866667	0.861759	0.861667	0.861658
							Transformer	0.884497	0.0660338	0.877248	0.0834476	3600	1800	1800	0.773333	0.85	0.821972	0.810556	0.808051
							TSF-CNN	0.949022	0.00386049	0.942744	2.77772e-06	3600	1800	1800	0.92	0.81	0.869471	0.865	0.86459
							TSF-MLP	0.948041	0.00398475	0.941953	1.21667e-08	3600	1800	1800	0.87	0.85	0.863479	0.863333	0.86332
2022v1_bmi_simulation_mag_cohorts_Simulation_Cohort_1_19066_0.75_0.6_0.25_IrrNMP_0.5_0.858	25	none	0.5	0.75	0.6	85.8	CRNN	0.945316	0.0140648	0.932933	2.93972e-05	2700	1800	900	0.88	0.84	0.869002	0.864444	0.865847
							FCNN	0.940049	0.0116866	0.951722	2.42161e-05	2700	1800	900	0.87	0.91	0.892043	0.882593	0.884546
							GAF-CNN	0.937088	0.014571	0.94547	0.000585876	2700	1800	900	0.893333	0.856667	0.884358	0.88	0.880991
							MLP	0.939803	0.0130299	0.938039	0.000115604	2700	1800	900	0.82	0.9	0.866651	0.848148	0.851513
							ResNet	0.936449	0.00760591	0.93942	0.00604936	2700	1800	900	0.876667	0.87	0.877891	0.871111	0.87277
							RNN-FCN	0.950724	0.00948311	0.934778	6.26079e-05	2700	1800	900	0.79	0.91	0.858425	0.83	0.834343
							Transformer	0.829277	0.111612	0.827883	0.095655	2700	1800	900	0.656667	0.903333	0.818109	0.741111	0.745324
							TSF-CNN	0.941604	0.0050409	0.939661	1.46986e-05	2700	1800	900	0.92	0.81	0.88144	0.882222	0.881711
							TSF-MLP	0.944607	0.005849	0.932233	0	2700	1800	900	0.88	0.84	0.87077	0.866667	0.867959
2022v1_bmi_simulation_mag_cohorts_Simulation_Cohort_1_19066_0.75_0.6_0.25_IrrNMP_0.25_0.858	25	none	0.25	0.75	0.6	85.8	CRNN	0.939081	0.00386795	0.940978	1.21667e-08	2250	1800	450	0.86	0.88	0.895256	0.864	0.872305
							FCNN	0.948255	0.0204553	0.933804	0.0017198	2250	1800	450	0.86	0.896667	0.898669	0.865778	0.874215
							GAF-CNN	0.945229	0.00580051	0.94598	0.00137242	2250	1800	450	0.876667	0.91	0.90966	0.883556	0.890203
							MLP	0.943421	0.00641888	0.945393	1.283e-05	2250	1800	450	0.84	0.9	0.893762	0.852	0.862376
							ResNet	0.904002	0.0512181	0.917019	0.0404258	2250	1800	450	0.9	0.803333	0.896237	0.881333	0.884957
							RNN-FCN	0.965825	0.0345426	0.943598	0.00157805	2250	1800	450	0.833333	0.916667	0.895995	0.847556	0.858935
							Transformer	0.904393	0.0389729	0.907769	0.0350053	2250	1800	450	0.836667	0.853333	0.878625	0.838222	0.84922
							TSF-CNN	0.937542	0.0188823	0.9603	2.93972e-05	2250	1800	450	0.85	0.93	0.905798	0.865333	0.874774
							TSF-MLP	0.928922	0.0113025	0.961056	1.72064e-08	2250	1800	450	0.94	0.85	0.921505	0.917333	0.918868
2022v1_bmi_simulation_mag_cohorts_Simulation_Cohort_1_19066_0.75_0.6_0.25_IrrNMP_0.75_0.858	25	none	0.75	0.75	0.6	85.8	CRNN	0.943973	0.00115025	0.933016	2.1383e-06	3150	1800	1350	0.86	0.86	0.862936	0.861905	0.862193
							FCNN	0.943649	0.00180679	0.932619	6.415e-06	3150	1800	1350	0.87	0.85	0.863246	0.862857	0.863001
							GAF-CNN	0.945702	0.00990865	0.928926	0.00221742	3150	1800	1350	0.85	0.853333	0.852448	0.850476	0.850909
							MLP	0.935263	0.00279289	0.942749	3.80119e-05	3150	1800	1350	0.88	0.85	0.871548	0.871429	0.871481
							ResNet	0.935459	0.00540104	0.935342	0.00482279	3150	1800	1350	0.87	0.85	0.864005	0.863175	0.863352
							RNN-FCN	0.94661	0.0107411	0.928293	0.000341706	3150	1800	1350	0.803333	0.896667	0.851741	0.842857	0.843657
							Transformer	0.876106	0.0980891	0.867315	0.117899	3150	1800	1350	0.756667	0.87	0.823608	0.805397	0.804507
							TSF-CNN	0.947371	0.00330978	0.934842	2.17017e-05	3150	1800	1350	0.853333	0.866667	0.861087	0.859048	0.859482
							TSF-MLP	0.942882	0.00864255	0.939136	4.27666e-06	3150	1800	1350	0.86	0.88	0.867907	0.865714	0.866147
2022v1_bmi_simulation_mag_cohorts_Simulation_Cohort_1_19066_0.75_0.6_0.25_IrrNMP_1_0.858	25	none	1	0.75	0.6	85.8	CRNN	0.939944	0.0045568	0.94505	4.81124e-06	3600	1800	1800	0.9	0.86	0.875601	0.875	0.87495
							FCNN	0.941571	0.003914	0.944205	6.47337e-05	3600	1800	1800	0.846667	0.9	0.875054	0.873889	0.873791
							GAF-CNN	0.938243	0.00581607	0.94155	0.00124444	3600	1800	1800	0.853333	0.89	0.872238	0.871667	0.871617
							MLP	0.939014	0.00536655	0.944164	4.81124e-06	3600	1800	1800	0.86	0.886667	0.874113	0.873889	0.87387
							ResNet	0.938846	0.0041666	0.941656	0.00145325	3600	1800	1800	0.886667	0.863333	0.873757	0.873333	0.873297
							RNN-FCN	0.94262	0.00249316	0.94217	7.30895e-05	3600	1800	1800	0.843333	0.906667	0.875336	0.873611	0.873466
							Transformer	0.787712	0.124111	0.805334	0.113462	3600	1800	1800	0.753333	0.766667	0.776516	0.761111	0.756099
							TSF-CNN	0.93996	0.00382242	0.94439	5.45982e-05	3600	1800	1800	0.84	0.906667	0.875203	0.873611	0.873477
							TSF-MLP	0.940072	0.00392149	0.944407	3.12217e-05	3600	1800	1800	0.9	0.86	0.877829	0.877222	0.877173
2022v1_bmi_simulation_mag_cohorts_Simulation_Cohort_1_19066_0.75_0.25_0_none_0.5_0.3745	0	none	0.5	0.75	0.25	37.45	CRNN	0.995143	0.00139045	0.998781	0	2700	1800	900	0.98	0.99	0.984717	0.984444	0.984495
							FCNN	0.99584	0.00184615	0.998278	0	2700	1800	900	0.99	0.97	0.983316	0.983333	0.983312
							GAF-CNN	0.995736	0.0021407	0.99827	8.48636e-06	2700	1800	900	0.98	0.98	0.980109	0.98	0.980033
							MLP	0.996318	0.00234807	0.997794	1.72064e-08	2700	1800	900	0.98	0.97	0.978965	0.978889	0.978915
							ResNet	0.995846	0.00253136	0.998656	0	2700	1800	900	0.99	0.97	0.983322	0.983333	0.983326
							RNN-FCN	0.995504	0.00192122	0.997222	0	2700	1800	900	0.99	0.96	0.981099	0.981111	0.981071
							Transformer	0.968822	0.0438264	0.9623	0.0624789	2700	1800	900	0.906667	0.953333	0.936227	0.923704	0.925505
							TSF-CNN	0.99587	0.0028984	0.997333	0	2700	1800	900	0.95	0.98	0.965327	0.963333	0.963652
							TSF-MLP	0.995746	0.00325296	0.99845	1.72064e-08	2700	1800	900	0.98	0.98	0.982406	0.982222	0.982266
2022v1_bmi_simulation_mag_cohorts_Simulation_Cohort_1_19066_0.75_0.25_0_none_0.25_0.3745	0	none	0.25	0.75	0.25	37.45	CRNN	0.998095	0.00152931	0.998011	1.72064e-08	2250	1800	450	0.98	0.99	0.983735	0.982667	0.982893
							FCNN	0.997504	0.00114815	0.997267	0	2250	1800	450	0.97	0.99	0.975574	0.973333	0.973828
							GAF-CNN	0.99787	0.00159431	0.997148	7.54274e-05	2250	1800	450	0.966667	0.98	0.972291	0.969778	0.970361
							MLP	0.998508	0.00104169	0.998489	0	2250	1800	450	0.99	0.99	0.988279	0.988	0.988073
							ResNet	0.997944	0.000518759	0.997311	0	2250	1800	450	0.97	0.99	0.976006	0.973333	0.973885
							RNN-FCN	0.998116	0.000433569	0.997056	0	2250	1800	450	0.98	0.97	0.981792	0.981333	0.981469
							Transformer	0.950847	0.0537217	0.93937	0.0526829	2250	1800	450	0.89	0.87	0.909813	0.886222	0.892689
							TSF-CNN	0.99846	0.00107597	0.9972	0	2250	1800	450	0.98	0.97	0.980374	0.98	0.980122
							TSF-MLP	0.998143	0.00132064	0.996756	0	2250	1800	450	0.97	0.99	0.974501	0.972	0.97255
2022v1_bmi_simulation_mag_cohorts_Simulation_Cohort_1_19066_0.75_0.25_0_none_0.75_0.3745	0	none	0.75	0.75	0.25	37.45	CRNN	0.997801	0.000654912	0.99711	1.06901e-06	3150	1800	1350	0.98	0.98	0.978224	0.978095	0.978116
							FCNN	0.997894	0.000545108	0.996053	1.06929e-06	3150	1800	1350	0.96	0.98	0.968876	0.968571	0.968616
							GAF-CNN	0.99801	0.000641146	0.995877	0.000138695	3150	1800	1350	0.96	0.98	0.968793	0.968254	0.968314
							MLP	0.997936	0.000349316	0.997044	3.20755e-06	3150	1800	1350	0.98	0.98	0.979066	0.979048	0.979053
							ResNet	0.997899	0.000524571	0.996441	3.70373e-06	3150	1800	1350	0.98	0.97	0.973326	0.973333	0.973326
							RNN-FCN	0.997725	0.000896672	0.99667	1.06915e-06	3150	1800	1350	0.98	0.98	0.976267	0.97619	0.976206
							Transformer	0.82883	0.144877	0.797951	0.170268	3150	1800	1350	0.846667	0.773333	0.827622	0.815238	0.813419
							TSF-CNN	0.997703	0.00028105	0.996663	1.72064e-08	3150	1800	1350	0.97	0.98	0.975405	0.975238	0.975264
							TSF-MLP	0.997856	0.000316723	0.996141	0	3150	1800	1350	0.98	0.96	0.971444	0.971429	0.971404
2022v1_bmi_simulation_mag_cohorts_Simulation_Cohort_1_19066_0.75_0.25_0_none_1_0.3745	0	none	1	0.75	0.25	37.45	CRNN	0.997441	0.00148985	0.997142	3.20746e-06	3600	1800	1800	0.98	0.98	0.980867	0.980833	0.980833
							FCNN	0.997347	0.00165238	0.996919	0.000428201	3600	1800	1800	0.98	0.98	0.980867	0.980833	0.980833
							GAF-CNN	0.997326	0.00142381	0.997165	8.01898e-07	3600	1800	1800	0.98	0.98	0.980867	0.980833	0.980833
							MLP	0.997434	0.00150306	0.99716	8.82061e-06	3600	1800	1800	0.98	0.98	0.980867	0.980833	0.980833
							ResNet	0.997434	0.00150306	0.997162	3.20755e-06	3600	1800	1800	0.98	0.98	0.980867	0.980833	0.980833
							RNN-FCN	0.997316	0.00170657	0.997229	0.000108253	3600	1800	1800	0.98	0.98	0.980867	0.980833	0.980833
							Transformer	0.871839	0.0981743	0.874894	0.0925878	3600	1800	1800	0.78	0.87	0.829502	0.826667	0.826059
							TSF-CNN	0.997434	0.00150306	0.997167	0	3600	1800	1800	0.98	0.98	0.980867	0.980833	0.980833
							TSF-MLP	0.997434	0.00150306	0.997167	0	3600	1800	1800	0.98	0.98	0.980867	0.980833	0.980833
2022v1_bmi_simulation_mag_cohorts_Simulation_Cohort_1_19066_0.75_0.25_0.1_IrrNMP_0.5_0.2105	10	none	0.5	0.75	0.25	21.05	CRNN	0.998325	0.00132835	0.997209	2.74049e-05	2700	1800	900	0.973333	0.97	0.974691	0.974444	0.974504
							FCNN	0.998084	0.000539592	0.997448	3.52825e-05	2700	1800	900	0.993333	0.95	0.980522	0.98037	0.980276
							GAF-CNN	0.997767	0.00153832	0.99618	5.94039e-05	2700	1800	900	0.97	0.976667	0.970989	0.97037	0.970504
							MLP	0.996989	0.000550152	0.99712	8.48627e-06	2700	1800	900	0.98	0.973333	0.97971	0.97963	0.979655
							ResNet	0.996982	7.74883e-05	0.996189	0.00100564	2700	1800	900	0.976667	0.973333	0.976249	0.975926	0.975996
							RNN-FCN	0.998581	0.000953716	0.993413	0.000124267	2700	1800	900	0.973333	0.96	0.967883	0.967778	0.967818
							Transformer	0.868811	0.132596	0.863848	0.144296	2700	1800	900	0.896667	0.78	0.860155	0.861481	0.860634
							TSF-CNN	0.997423	0.000624037	0.997748	1.15648e-05	2700	1800	900	0.98	0.97	0.980044	0.98	0.980017
							TSF-MLP	0.997412	0.00119087	0.998478	1.72064e-08	2700	1800	900	0.97	0.99	0.975539	0.974444	0.974613
2022v1_bmi_simulation_mag_cohorts_Simulation_Cohort_1_19066_0.75_0.25_0.1_IrrNMP_0.25_0.2105	10	none	0.25	0.75	0.25	21.05	CRNN	0.998896	0.000777594	0.995681	5.70178e-05	2250	1800	450	0.98	0.97	0.976399	0.975556	0.975801
							FCNN	0.998847	0.00136406	0.998922	0	2250	1800	450	0.973333	0.986667	0.980239	0.978667	0.979003
							GAF-CNN	0.996693	0.000678427	0.996004	0.000263484	2250	1800	450	0.98	0.97	0.977076	0.976	0.976286
							MLP	0.997727	0.00148547	0.997219	2.566e-05	2250	1800	450	0.96	0.99	0.971018	0.967556	0.968306
							ResNet	0.99552	0.00236476	0.994807	5.25091e-05	2250	1800	450	0.976667	0.96	0.975023	0.974222	0.974461
							RNN-FCN	0.998532	0.00101937	0.998637	9.57964e-05	2250	1800	450	0.98	0.99	0.979995	0.978667	0.978969
							Transformer	0.959969	0.0623804	0.954233	0.0593898	2250	1800	450	0.873333	0.943333	0.922056	0.890222	0.897693
							TSF-CNN	0.998286	0.000971242	0.997922	1.72064e-08	2250	1800	450	0.97	0.98	0.975173	0.973333	0.97377
							TSF-MLP	0.996686	0.00368094	0.995844	1.72064e-08	2250	1800	450	0.97	0.97	0.970424	0.968	0.968594
2022v1_bmi_simulation_mag_cohorts_Simulation_Cohort_1_19066_0.75_0.25_0.1_IrrNMP_0.75_0.2105	10	none	0.75	0.75	0.25	21.05	CRNN	0.997404	0.000627723	0.997573	4.34035e-05	3150	1800	1350	0.99	0.95	0.975247	0.974921	0.97486
							FCNN	0.997431	0.000841028	0.996579	1.1315e-05	3150	1800	1350	0.98	0.96	0.969536	0.969524	0.969497
							GAF-CNN	0.996103	0.000281642	0.998244	4.84323e-05	3150	1800	1350	0.97	0.98	0.975405	0.974921	0.97494
							MLP	0.997069	0.000561369	0.997723	1.1315e-05	3150	1800	1350	0.973333	0.97	0.972753	0.972698	0.972711
							ResNet	0.996495	0.000736159	0.996428	0.00012485	3150	1800	1350	0.97	0.966667	0.968976	0.968889	0.968903
							RNN-FCN	0.997546	0.000249258	0.997107	3.53311e-05	3150	1800	1350	0.976667	0.966667	0.972466	0.972381	0.972377
							Transformer	0.986691	0.00822906	0.986132	0.0106862	3150	1800	1350	0.963333	0.94	0.952862	0.952063	0.952006
							TSF-CNN	0.997037	0.000933329	0.998442	5.6575e-06	3150	1800	1350	1	0.96	0.983143	0.982857	0.982821
							TSF-MLP	0.996882	0.00040906	0.998433	1.72064e-08	3150	1800	1350	0.98	0.97	0.975259	0.975238	0.975245
2022v1_bmi_simulation_mag_cohorts_Simulation_Cohort_1_19066_0.75_0.25_0.1_IrrNMP_1_0.2105	10	none	1	0.75	0.25	21.05	CRNN	0.997593	0.000851165	0.995992	1.96582e-05	3600	1800	1800	0.96	0.98	0.969862	0.969722	0.96972
							FCNN	0.997747	0.000810533	0.996166	1.6038e-06	3600	1800	1800	0.97	0.97	0.970526	0.970278	0.970274
							GAF-CNN	0.997403	0.000938836	0.995658	0.000118667	3600	1800	1800	0.976667	0.963333	0.970134	0.97	0.969998
							MLP	0.997679	0.000855007	0.995906	7.30191e-05	3600	1800	1800	0.963333	0.976667	0.970056	0.97	0.969999
							ResNet	0.997604	0.000804823	0.99605	8.23359e-05	3600	1800	1800	0.98	0.963333	0.971579	0.971389	0.971386
							RNN-FCN	0.997999	0.000994958	0.995849	1.05165e-05	3600	1800	1800	0.97	0.97	0.970838	0.970833	0.970833
							Transformer	0.926147	0.120157	0.922782	0.123328	3600	1800	1800	0.943333	0.846667	0.901373	0.895278	0.893877
							TSF-CNN	0.997682	0.000847862	0.996187	3.2075e-06	3600	1800	1800	0.99	0.95	0.972166	0.971389	0.971377
							TSF-MLP	0.997559	0.000836522	0.995813	1.12262e-05	3600	1800	1800	0.966667	0.973333	0.969558	0.969444	0.969443
2022v1_bmi_simulation_mag_cohorts_Simulation_Cohort_1_19066_0.75_0.25_0.5_IrrNMP_0.5_0.19775	50	none	0.5	0.75	0.25	19.775	CRNN	0.997046	0.00242916	0.997569	0.000276739	2700	1800	900	0.99	0.973333	0.983336	0.983333	0.983331
							FCNN	0.997492	0.00238883	0.996615	9.46621e-05	2700	1800	900	0.99	0.96	0.981132	0.981111	0.981054
							GAF-CNN	0.995416	0.00497613	0.997261	0.000603718	2700	1800	900	0.98	0.976667	0.976935	0.976667	0.976733
							MLP	0.996255	0.00147146	0.996183	1.72064e-08	2700	1800	900	0.99	0.95	0.978947	0.978889	0.978807
							ResNet	0.996935	0.00314348	0.996936	0.000996038	2700	1800	900	0.983333	0.98	0.984151	0.984074	0.984094
							RNN-FCN	0.997438	0.00319104	0.998659	1.15648e-05	2700	1800	900	0.973333	0.986667	0.97913	0.978519	0.978619
							Transformer	0.846453	0.207378	0.827007	0.233189	2700	1800	900	0.883333	0.716667	0.824625	0.82963	0.825787
							TSF-CNN	0.997446	0.00176956	0.997583	6.75863e-05	2700	1800	900	0.97	0.98	0.973811	0.973333	0.97344
							TSF-MLP	0.995329	0.00266209	0.997128	1.72064e-08	2700	1800	900	0.99	0.97	0.983331	0.983333	0.983298
2022v1_bmi_simulation_mag_cohorts_Simulation_Cohort_1_19066_0.75_0.25_0.5_IrrNMP_0.25_0.19775	50	none	0.25	0.75	0.25	19.775	CRNN	0.996939	0.000691585	0.998422	0	2250	1800	450	0.99	0.96	0.985302	0.985333	0.985315
							FCNN	0.997839	0.00187065	0.994985	6.41503e-06	2250	1800	450	0.97	0.98	0.97628	0.974667	0.975054
							GAF-CNN	0.995278	0.00212847	0.998044	0.00015436	2250	1800	450	0.983333	0.97	0.983823	0.983556	0.983636
							MLP	0.996748	0.00180221	0.997811	5.87945e-05	2250	1800	450	0.986667	0.97	0.98383	0.983556	0.983643
							ResNet	0.99416	0.00343739	0.996644	0.00101696	2250	1800	450	0.98	0.97	0.977988	0.977333	0.977529
							RNN-FCN	0.997497	0.00226053	0.999285	6.41503e-06	2250	1800	450	0.98	0.99	0.982976	0.981778	0.982031
							Transformer	0.896694	0.146258	0.932733	0.098917	2250	1800	450	0.896667	0.87	0.91402	0.895111	0.901011
							TSF-CNN	0.997107	0.00208864	0.996889	1.72064e-08	2250	1800	450	0.98	0.96	0.978959	0.978667	0.978771
							TSF-MLP	0.997548	0.00106447	0.996033	0	2250	1800	450	0.96	0.97	0.961684	0.957333	0.958392
2022v1_bmi_simulation_mag_cohorts_Simulation_Cohort_1_19066_0.75_0.25_0.5_IrrNMP_0.75_0.19775	50	none	0.75	0.75	0.25	19.775	CRNN	0.996773	0.000904626	0.997062	2.1383e-06	3150	1800	1350	0.97	0.97	0.968717	0.968571	0.968601
							FCNN	0.998011	0.000510601	0.998152	0.000104297	3150	1800	1350	0.98	0.98	0.983816	0.98381	0.983812
							GAF-CNN	0.997124	0.00101416	0.99561	9.89893e-05	3150	1800	1350	0.98	0.97	0.97465	0.974603	0.97459
							MLP	0.997336	0.000481725	0.998027	1.49683e-05	3150	1800	1350	0.97	0.99	0.979371	0.979048	0.97908
							ResNet	0.995219	0.00202426	0.996475	0.00118923	3150	1800	1350	0.973333	0.98	0.974765	0.974603	0.974626
							RNN-FCN	0.998223	0.00187466	0.9969	9.3036e-05	3150	1800	1350	0.98	0.97	0.975565	0.975556	0.975559
							Transformer	0.742022	0.195884	0.744119	0.190457	3150	1800	1350	0.603333	0.826667	0.729746	0.69873	0.687835
							TSF-CNN	0.997516	0.000803256	0.996351	4.16289e-05	3150	1800	1350	0.98	0.966667	0.973991	0.973968	0.973963
							TSF-MLP	0.995415	0.00087474	0.99672	5.6575e-06	3150	1800	1350	0.97	0.98	0.975512	0.975238	0.975272
2022v1_bmi_simulation_mag_cohorts_Simulation_Cohort_1_19066_0.75_0.25_0.5_IrrNMP_1_0.19775	50	none	1	0.75	0.25	19.775	CRNN	0.996699	0.00101217	0.997546	1.6037e-06	3600	1800	1800	0.98	0.97	0.973381	0.973333	0.973333
							FCNN	0.997329	0.000682283	0.997984	1.12263e-05	3600	1800	1800	0.983333	0.966667	0.977115	0.976944	0.976942
							GAF-CNN	0.996236	0.00121735	0.997544	0.00021431	3600	1800	1800	0.973333	0.973333	0.97369	0.973611	0.97361
							MLP	0.996448	0.0014921	0.997469	0	3600	1800	1800	0.97	0.98	0.974179	0.974167	0.974167
							ResNet	0.995089	0.00201192	0.997418	0.000318662	3600	1800	1800	0.983333	0.973333	0.976769	0.976667	0.976665
							RNN-FCN	0.998453	0.000569728	0.997823	5.01028e-05	3600	1800	1800	0.98	0.97	0.976442	0.976389	0.976388
							Transformer	0.801513	0.113937	0.781126	0.132283	3600	1800	1800	0.843333	0.656667	0.766223	0.751944	0.747071
							TSF-CNN	0.997343	0.00108981	0.997019	8.92931e-06	3600	1800	1800	0.973333	0.96	0.968399	0.968333	0.968332
							TSF-MLP	0.996226	0.00129389	0.997236	1.72064e-08	3600	1800	1800	0.98	0.97	0.972564	0.9725	0.972499
2022v1_bmi_simulation_mag_cohorts_Simulation_Cohort_1_19066_0.75_0.25_0.25_IrrNMP_0.5_0.221	25	none	0.5	0.75	0.25	22.1	CRNN	0.99629	0.00136789	0.997339	0	2700	1800	900	0.97	0.98	0.977192	0.976667	0.976769
							FCNN	0.998189	0.00143717	0.996422	0.000101074	2700	1800	900	0.97	0.97	0.972162	0.971852	0.971935
							GAF-CNN	0.996649	0.00179474	0.998572	3.37932e-05	2700	1800	900	0.976667	0.99	0.980878	0.98037	0.980457
							MLP	0.997498	0.00180645	0.996744	5.35758e-05	2700	1800	900	0.97	0.98	0.975834	0.975185	0.975307
							ResNet	0.996486	0.00137134	0.99838	0.000117764	2700	1800	900	0.973333	0.98	0.978193	0.977778	0.977862
							RNN-FCN	0.99773	0.0020966	0.99727	6.09425e-05	2700	1800	900	0.98	0.97	0.977894	0.977778	0.977814
							Transformer	0.983748	0.00616308	0.988463	0.00428248	2700	1800	900	0.96	0.943333	0.955866	0.954815	0.954924
							TSF-CNN	0.997055	0.000341479	0.997372	5.55556e-06	2700	1800	900	0.98	0.98	0.977051	0.976667	0.976751
							TSF-MLP	0.996836	0.00112734	0.996817	1.72064e-08	2700	1800	900	0.97	0.98	0.973138	0.972222	0.972385
2022v1_bmi_simulation_mag_cohorts_Simulation_Cohort_1_19066_0.75_0.25_0.25_IrrNMP_0.25_0.221	25	none	0.25	0.75	0.25	22.1	CRNN	0.997524	0.00149487	0.997252	2.566e-05	2250	1800	450	1	0.95	0.98937	0.989333	0.989251
							FCNN	0.997656	0.0021966	0.996022	0.000134715	2250	1800	450	0.99	0.96	0.984868	0.984889	0.984877
							GAF-CNN	0.996461	0.00383251	0.996839	0.000156446	2250	1800	450	0.96	0.99	0.972049	0.968889	0.969576
							MLP	0.997477	0.000260068	0.996563	9.95876e-05	2250	1800	450	0.98	0.976667	0.97926	0.978222	0.978478
							ResNet	0.995536	0.00271743	0.99533	0.00159483	2250	1800	450	0.983333	0.963333	0.979217	0.978667	0.978813
							RNN-FCN	0.999341	0.000696607	0.993726	0.000288104	2250	1800	450	0.963333	0.973333	0.969474	0.966667	0.967337
							Transformer	0.898672	0.108973	0.910659	0.106826	2250	1800	450	0.81	0.906667	0.895202	0.832	0.846734
							TSF-CNN	0.997258	0.000460665	0.997704	2.31296e-05	2250	1800	450	0.98	0.98	0.979682	0.978667	0.978921
							TSF-MLP	0.995986	0.000842338	0.998156	1.72064e-08	2250	1800	450	0.97	0.99	0.973441	0.970667	0.971274
2022v1_bmi_simulation_mag_cohorts_Simulation_Cohort_1_19066_0.75_0.25_0.25_IrrNMP_0.75_0.221	25	none	0.75	0.75	0.25	22.1	CRNN	0.997118	0.00131398	0.997893	3.2075e-05	3150	1800	1350	0.97	0.99	0.977472	0.977143	0.977178
							FCNN	0.997891	0.00106765	0.997486	2.13837e-06	3150	1800	1350	0.99	0.96	0.978244	0.978095	0.978059
							GAF-CNN	0.997205	0.000412898	0.998015	2.79621e-05	3150	1800	1350	0.98	0.98	0.980004	0.98	0.980001
							MLP	0.997352	0.00117665	0.998444	3.70373e-06	3150	1800	1350	0.98	0.98	0.982874	0.982857	0.982862
							ResNet	0.996808	0.000718924	0.99743	0.000495259	3150	1800	1350	0.98	0.98	0.978143	0.978095	0.978106
							RNN-FCN	0.998571	0.000666644	0.996923	5.37463e-05	3150	1800	1350	0.98	0.976667	0.9778	0.977778	0.977782
							Transformer	0.76914	0.223447	0.784377	0.199886	3150	1800	1350	0.75	0.796667	0.803752	0.769841	0.759726
							TSF-CNN	0.997845	0.00108679	0.997778	1.33539e-05	3150	1800	1350	0.973333	0.98	0.975651	0.975556	0.975574
							TSF-MLP	0.996239	0.00113321	0.998058	2.1383e-06	3150	1800	1350	0.97	0.99	0.978471	0.978095	0.978131
2022v1_bmi_simulation_mag_cohorts_Simulation_Cohort_1_19066_0.75_0.25_0.25_IrrNMP_1_0.221	25	none	1	0.75	0.25	22.1	CRNN	0.997122	0.000951154	0.997672	0	3600	1800	1800	0.97	0.98	0.973339	0.973333	0.973333
							FCNN	0.997856	0.000930416	0.997571	3.20746e-06	3600	1800	1800	0.99	0.96	0.975428	0.975	0.974994
							GAF-CNN	0.997182	0.00137572	0.997644	7.0874e-05	3600	1800	1800	0.966667	0.983333	0.975704	0.975556	0.975554
							MLP	0.997259	0.0015284	0.99775	2.88675e-05	3600	1800	1800	0.98	0.976667	0.976135	0.976111	0.976111
							ResNet	0.997174	0.000868243	0.996259	0.000982899	3600	1800	1800	0.983333	0.966667	0.974886	0.974722	0.97472
							RNN-FCN	0.998038	0.00157309	0.997384	1.89079e-05	3600	1800	1800	0.986667	0.963333	0.975745	0.975556	0.975553
							Transformer	0.706288	0.168976	0.713972	0.170893	3600	1800	1800	0.67	0.696667	0.694379	0.683056	0.675057
							TSF-CNN	0.997346	0.00101027	0.997635	8.48623e-06	3600	1800	1800	0.976667	0.98	0.975558	0.975556	0.975556
							TSF-MLP	0.996813	0.000967431	0.997544	4.81121e-06	3600	1800	1800	0.97	0.98	0.972533	0.9725	0.9725
2022v1_bmi_simulation_mag_cohorts_Simulation_Cohort_1_19066_0.75_0.95_0_High_0.5_0.94575	0	High	0.5	0.75	0.95	94.575	CRNN	0.898135	0.0192389	0.897	1.46986e-05	2700	1800	900	0.79	0.84	0.829041	0.807778	0.812187
							FCNN	0.90779	0.00793447	0.885507	0.000482225	2700	1800	900	0.783333	0.833333	0.823067	0.801111	0.805658
							GAF-CNN	0.870201	0.0147982	0.849626	0.0220552	2700	1800	900	0.766667	0.783333	0.794368	0.773704	0.778614
							MLP	0.906716	0.0104488	0.882202	2.31296e-05	2700	1800	900	0.75	0.85	0.815937	0.783333	0.78908
							ResNet	0.898251	0.00947334	0.892796	0.00558272	2700	1800	900	0.776667	0.856667	0.829556	0.802593	0.807487
							RNN-FCN	0.905148	0.0188348	0.897174	0.000220152	2700	1800	900	0.803333	0.836667	0.831275	0.812963	0.816905
							Transformer	0.827525	0.0632687	0.829669	0.0581485	2700	1800	900	0.743333	0.773333	0.780402	0.753333	0.75918
							TSF-CNN	0.908385	0.0171041	0.890396	2.74049e-05	2700	1800	900	0.73	0.9	0.831802	0.787778	0.793774
							TSF-MLP	0.903203	0.01624	0.896765	3.2075e-05	2700	1800	900	0.77	0.86	0.826559	0.798519	0.803637
2022v1_bmi_simulation_mag_cohorts_Simulation_Cohort_1_19066_0.75_0.95_0_High_0.25_0.94575	0	High	0.25	0.75	0.95	94.575	CRNN	0.890797	0.0233126	0.88593	0.000160375	2250	1800	450	0.72	0.91	0.864128	0.756444	0.779852
							FCNN	0.90954	0.0044826	0.890907	0.000147963	2250	1800	450	0.78	0.856667	0.863654	0.796444	0.813424
							GAF-CNN	0.861075	0.0248119	0.868922	0.0101524	2250	1800	450	0.786667	0.833333	0.860046	0.796444	0.812769
							MLP	0.894354	0.0285592	0.872933	1.21667e-08	2250	1800	450	0.78	0.85	0.860595	0.793333	0.810548
							ResNet	0.892025	0.0301379	0.878867	0.00683277	2250	1800	450	0.776667	0.816667	0.855006	0.785778	0.802978
							RNN-FCN	0.885077	0.0286316	0.896619	0.000718824	2250	1800	450	0.756667	0.89	0.867554	0.784444	0.803827
							Transformer	0.796706	0.0675212	0.804485	0.0857483	2250	1800	450	0.763333	0.75	0.828228	0.760444	0.779969
							TSF-CNN	0.900417	0.00775099	0.881926	0.000122894	2250	1800	450	0.826667	0.79	0.857888	0.817778	0.829744
							TSF-MLP	0.881241	0.014926	0.902885	6.415e-06	2250	1800	450	0.78	0.87	0.8678	0.801333	0.817882
2022v1_bmi_simulation_mag_cohorts_Simulation_Cohort_1_19066_0.75_0.95_0_High_0.75_0.94575	0	High	0.75	0.75	0.95	94.575	CRNN	0.904229	0.0123456	0.90052	0.000459876	3150	1800	1350	0.79	0.846667	0.82304	0.816508	0.817394
							FCNN	0.899894	0.00538561	0.901414	6.50349e-05	3150	1800	1350	0.79	0.86	0.828593	0.820635	0.821538
							GAF-CNN	0.896382	0.0105042	0.860868	0.00250038	3150	1800	1350	0.833333	0.756667	0.801889	0.802222	0.801898
							MLP	0.90394	0.0109243	0.883453	2.13841e-06	3150	1800	1350	0.79	0.82	0.809107	0.804762	0.805585
							ResNet	0.895244	0.00259636	0.890972	0.0022616	3150	1800	1350	0.83	0.783333	0.812534	0.810476	0.810433
							RNN-FCN	0.903623	0.0121526	0.892786	4.83377e-05	3150	1800	1350	0.78	0.83	0.806901	0.800952	0.801889
							Transformer	0.882245	0.0195476	0.877099	0.0214467	3150	1800	1350	0.76	0.853333	0.81038	0.799048	0.799927
							TSF-CNN	0.904574	0.0134846	0.890081	5.96055e-05	3150	1800	1350	0.82	0.793333	0.809392	0.808254	0.808633
							TSF-MLP	0.900596	0.0165342	0.894598	2.13834e-06	3150	1800	1350	0.81	0.81	0.810213	0.807619	0.808256
2022v1_bmi_simulation_mag_cohorts_Simulation_Cohort_1_19066_0.75_0.95_0_High_1_0.94575	0	High	1	0.75	0.95	94.575	CRNN	0.903315	0.00749542	0.88531	5.16945e-05	3600	1800	1800	0.73	0.88	0.810637	0.803333	0.802171
							FCNN	0.903375	0.00663575	0.885158	5.25825e-06	3600	1800	1800	0.783333	0.816667	0.801761	0.800833	0.800681
							GAF-CNN	0.885688	0.0217985	0.870094	0.0102959	3600	1800	1800	0.75	0.846667	0.801377	0.798056	0.797508
							MLP	0.902275	0.00592027	0.883614	1.9245e-05	3600	1800	1800	0.72	0.88	0.809941	0.801389	0.800009
							ResNet	0.901509	0.0100062	0.885094	0.00185735	3600	1800	1800	0.743333	0.866667	0.808865	0.804167	0.803419
							RNN-FCN	0.90837	0.00240889	0.883744	7.18473e-05	3600	1800	1800	0.73	0.87	0.808186	0.801667	0.800615
							Transformer	0.806173	0.117892	0.79016	0.12114	3600	1800	1800	0.783333	0.726667	0.774401	0.755556	0.748659
							TSF-CNN	0.903609	0.00901153	0.885002	5.55787e-05	3600	1800	1800	0.823333	0.776667	0.801607	0.800833	0.800705
							TSF-MLP	0.902389	0.00856888	0.885697	9.62249e-06	3600	1800	1800	0.756667	0.85	0.806139	0.801667	0.800944
2022v1_bmi_simulation_mag_cohorts_Simulation_Cohort_1_19066_0.75_0.95_0_Moderate_0.5_0.94575	0	Moderate	0.5	0.75	0.95	94.575	CRNN	0.902024	0.0181398	0.891219	3.20752e-06	2700	1800	900	0.823333	0.786667	0.81952	0.81	0.812809
							FCNN	0.901747	0.0163585	0.900663	8.50442e-05	2700	1800	900	0.806667	0.836667	0.832651	0.815185	0.819072
							GAF-CNN	0.890156	0.0197561	0.894789	0.00377132	2700	1800	900	0.813333	0.843333	0.840382	0.824815	0.828333
							MLP	0.903623	0.0137199	0.895094	1.72064e-08	2700	1800	900	0.79	0.83	0.823238	0.803333	0.807704
							ResNet	0.889123	0.0215273	0.886137	0.00508766	2700	1800	900	0.763333	0.843333	0.819345	0.790741	0.795957
							RNN-FCN	0.908133	0.0228319	0.890015	0.000126361	2700	1800	900	0.746667	0.873333	0.827463	0.791852	0.797508
							Transformer	0.723463	0.118675	0.714931	0.132446	2700	1800	900	0.686667	0.723333	0.759905	0.70037	0.699175
							TSF-CNN	0.901619	0.0142387	0.900641	6.415e-06	2700	1800	900	0.84	0.8	0.832179	0.824444	0.826802
							TSF-MLP	0.896578	0.0115054	0.894191	3.20752e-06	2700	1800	900	0.85	0.76	0.823186	0.82	0.821251
2022v1_bmi_simulation_mag_cohorts_Simulation_Cohort_1_19066_0.75_0.95_0_Moderate_0.25_0.94575	0	Moderate	0.25	0.75	0.95	94.575	CRNN	0.897569	0.0220733	0.885256	1.21667e-08	2250	1800	450	0.82	0.79	0.857981	0.816	0.828375
							FCNN	0.897291	0.0188407	0.869889	2.93972e-05	2250	1800	450	0.77	0.81	0.845277	0.774667	0.793611
							GAF-CNN	0.882768	0.0233098	0.868504	0.00334379	2250	1800	450	0.796667	0.813333	0.85629	0.8	0.815278
							MLP	0.888841	0.0196368	0.903722	0	2250	1800	450	0.79	0.86	0.868173	0.806667	0.822297
							ResNet	0.886056	0.0271271	0.876174	0.00598089	2250	1800	450	0.793333	0.843333	0.863588	0.801778	0.817717
							RNN-FCN	0.913744	0.0133151	0.86723	5.59247e-05	2250	1800	450	0.78	0.83	0.85564	0.787556	0.805279
							Transformer	0.882007	0.0271977	0.868052	0.0195081	2250	1800	450	0.82	0.77	0.850742	0.808889	0.821449
							TSF-CNN	0.888538	0.0237787	0.875515	1.283e-05	2250	1800	450	0.83	0.79	0.858394	0.82	0.831564
							TSF-MLP	0.895321	0.0260617	0.886837	6.41503e-06	2250	1800	450	0.76	0.85	0.857722	0.78	0.79928
2022v1_bmi_simulation_mag_cohorts_Simulation_Cohort_1_19066_0.75_0.95_0_Moderate_0.75_0.94575	0	Moderate	0.75	0.75	0.95	94.575	CRNN	0.909834	0.00882384	0.894664	3.36576e-05	3150	1800	1350	0.85	0.78	0.819576	0.82	0.819684
							FCNN	0.901603	0.0105456	0.89947	3.70369e-06	3150	1800	1350	0.86	0.78	0.821427	0.821905	0.821495
							GAF-CNN	0.903039	0.00885701	0.890988	0.000659448	3150	1800	1350	0.786667	0.823333	0.810415	0.805079	0.805964
							MLP	0.902672	0.00710946	0.902565	1.60375e-05	3150	1800	1350	0.813333	0.826667	0.821995	0.819048	0.819694
							ResNet	0.896974	0.00789236	0.891291	0.00139337	3150	1800	1350	0.816667	0.796667	0.811467	0.809841	0.810196
							RNN-FCN	0.909162	0.0112803	0.881965	3.14996e-05	3150	1800	1350	0.85	0.74	0.802208	0.802857	0.801875
							Transformer	0.779189	0.101972	0.774946	0.107474	3150	1800	1350	0.88	0.626667	0.784519	0.771429	0.762858
							TSF-CNN	0.904325	0.00898808	0.892037	5.70178e-05	3150	1800	1350	0.78	0.836667	0.810889	0.804127	0.805078
							TSF-MLP	0.906016	0.0127038	0.882148	1.21667e-08	3150	1800	1350	0.76	0.84	0.802691	0.793333	0.794391
2022v1_bmi_simulation_mag_cohorts_Simulation_Cohort_1_19066_0.75_0.95_0_Moderate_1_0.94575	0	Moderate	1	0.75	0.95	94.575	CRNN	0.90477	0.010087	0.887942	1.68966e-05	3600	1800	1800	0.74	0.87	0.81057	0.804722	0.803799
							FCNN	0.906212	0.00854816	0.887009	4.16975e-05	3600	1800	1800	0.79	0.82	0.80551	0.805	0.804919
							GAF-CNN	0.901856	0.0123594	0.885874	0.000383668	3600	1800	1800	0.76	0.846667	0.807924	0.805556	0.805181
							MLP	0.904033	0.0105083	0.888454	2.40566e-06	3600	1800	1800	0.74	0.87	0.810688	0.805833	0.805072
							ResNet	0.900875	0.0101468	0.88454	0.00118066	3600	1800	1800	0.786667	0.83	0.807792	0.806944	0.806808
							RNN-FCN	0.91291	0.0022906	0.879943	0.000675145	3600	1800	1800	0.78	0.83	0.806821	0.806111	0.805999
							Transformer	0.799324	0.12735	0.792002	0.0983653	3600	1800	1800	0.77	0.706667	0.741577	0.738056	0.736457
							TSF-CNN	0.903902	0.0108269	0.887567	2.67879e-05	3600	1800	1800	0.74	0.86	0.808737	0.804167	0.803439
							TSF-MLP	0.903927	0.0106497	0.888083	7.34931e-06	3600	1800	1800	0.76	0.85	0.809429	0.807222	0.806878
2022v1_bmi_simulation_mag_cohorts_Simulation_Cohort_1_19066_0.75_0.95_0_none_0.5_0.94575	0	none	0.5	0.75	0.95	94.575	CRNN	0.904792	0.0167188	0.891267	1.21667e-08	2700	1800	900	0.8	0.82	0.824112	0.808889	0.812632
							FCNN	0.905884	0.0103888	0.893033	0	2700	1800	900	0.81	0.82	0.829296	0.815556	0.819001
							GAF-CNN	0.906673	0.0164559	0.891639	0.00086025	2700	1800	900	0.74	0.86	0.819167	0.782593	0.788532
							MLP	0.908625	0.0243461	0.885055	1.6037e-06	2700	1800	900	0.8	0.81	0.821296	0.806667	0.810367
							ResNet	0.901454	0.0229159	0.901708	0.000841575	2700	1800	900	0.85	0.8	0.835881	0.83	0.831922
							RNN-FCN	0.901471	0.0125431	0.89515	0	2700	1800	900	0.8	0.85	0.836184	0.817778	0.821724
							Transformer	0.852938	0.0663271	0.857711	0.0728324	2700	1800	900	0.826667	0.773333	0.816822	0.806296	0.807844
							TSF-CNN	0.904002	0.00833504	0.873517	1.21667e-08	2700	1800	900	0.72	0.86	0.809696	0.768889	0.775337
							TSF-MLP	0.907671	0.0138525	0.874207	3.20752e-06	2700	1800	900	0.8	0.81	0.821296	0.806667	0.810367
2022v1_bmi_simulation_mag_cohorts_Simulation_Cohort_1_19066_0.75_0.95_0_none_0.25_0.94575	0	none	0.25	0.75	0.95	94.575	CRNN	0.892567	0.0303475	0.89	1.21667e-08	2250	1800	450	0.81	0.83	0.863577	0.813333	0.827116
							FCNN	0.906214	0.0116055	0.883489	0	2250	1800	450	0.79	0.83	0.858566	0.8	0.81573
							GAF-CNN	0.890408	0.0173378	0.891719	0.00051308	2250	1800	450	0.81	0.84	0.867866	0.817333	0.830913
							MLP	0.890926	0.02126	0.887033	1.21667e-08	2250	1800	450	0.83	0.79	0.859552	0.822667	0.833837
							ResNet	0.892291	0.0140887	0.889693	0.00577866	2250	1800	450	0.8	0.833333	0.862912	0.807111	0.821901
							RNN-FCN	0.891859	0.0256651	0.899185	0.00010082	2250	1800	450	0.78	0.853333	0.862487	0.794222	0.811454
							Transformer	0.755427	0.173238	0.750559	0.186417	2250	1800	450	0.696667	0.753333	0.812333	0.708444	0.732352
							TSF-CNN	0.902017	0.0122351	0.876867	1.21667e-08	2250	1800	450	0.73	0.86	0.852444	0.757333	0.779914
							TSF-MLP	0.890598	0.0164249	0.896056	0	2250	1800	450	0.83	0.81	0.86507	0.826667	0.837909
2022v1_bmi_simulation_mag_cohorts_Simulation_Cohort_1_19066_0.75_0.95_0_none_0.75_0.94575	0	none	0.75	0.75	0.95	94.575	CRNN	0.907056	0.00901704	0.893252	1.21667e-08	3150	1800	1350	0.87	0.75	0.815771	0.81619	0.815152
							FCNN	0.907197	0.0200309	0.884767	1.21667e-08	3150	1800	1350	0.8	0.81	0.806666	0.80381	0.80449
							GAF-CNN	0.899733	0.00700255	0.895135	0.000457169	3150	1800	1350	0.82	0.81	0.816147	0.813968	0.814531
							MLP	0.904789	0.00748993	0.892196	1.21667e-08	3150	1800	1350	0.84	0.77	0.808422	0.808571	0.80849
							ResNet	0.903415	0.00288978	0.901089	0.000110616	3150	1800	1350	0.82	0.82	0.822415	0.82	0.820581
							RNN-FCN	0.908185	0.00999527	0.890581	0	3150	1800	1350	0.84	0.78	0.813442	0.813333	0.813384
							Transformer	0.803444	0.18278	0.794185	0.165961	3150	1800	1350	0.673333	0.823333	0.76025	0.738095	0.734948
							TSF-CNN	0.90283	0.0129481	0.893133	2.10734e-08	3150	1800	1350	0.8	0.81	0.80989	0.806667	0.807381
							TSF-MLP	0.897339	0.0128395	0.902252	1.21667e-08	3150	1800	1350	0.82	0.81	0.817337	0.815238	0.815786
2022v1_bmi_simulation_mag_cohorts_Simulation_Cohort_1_19066_0.75_0.95_0_none_1_0.94575	0	none	1	0.75	0.95	94.575	CRNN	0.904728	0.0103685	0.887675	1.21667e-08	3600	1800	1800	0.74	0.87	0.810688	0.805833	0.805072
							FCNN	0.904729	0.0103679	0.887675	1.21667e-08	3600	1800	1800	0.74	0.87	0.810688	0.805833	0.805072
							GAF-CNN	0.903025	0.0117099	0.886552	0.00158451	3600	1800	1800	0.74	0.87	0.809974	0.805	0.804214
							MLP	0.904729	0.0103679	0.887675	1.21667e-08	3600	1800	1800	0.74	0.87	0.810688	0.805833	0.805072
							ResNet	0.904554	0.0103697	0.887657	0.000288759	3600	1800	1800	0.74	0.87	0.810688	0.805833	0.805072
							RNN-FCN	0.904728	0.0103685	0.887675	0	3600	1800	1800	0.74	0.87	0.810688	0.805833	0.805072
							Transformer	0.824862	0.0636013	0.797727	0.0767231	3600	1800	1800	0.73	0.786667	0.777445	0.759167	0.754631
							TSF-CNN	0.904728	0.0103685	0.887675	1.21667e-08	3600	1800	1800	0.74	0.87	0.810688	0.805833	0.805072
							TSF-MLP	0.904728	0.0103685	0.887675	1.21667e-08	3600	1800	1800	0.74	0.87	0.810688	0.805833	0.805072
2022v1_bmi_simulation_mag_cohorts_Simulation_Cohort_1_19066_0.75_0.95_0.1_IrrNMP_0.5_0.951	10	none	0.5	0.75	0.95	95.1	CRNN	0.891678	0.00474963	0.881126	1.15648e-05	2700	1800	900	0.75	0.86	0.820277	0.787778	0.793407
							FCNN	0.89847	0.0151593	0.885602	4.2066e-05	2700	1800	900	0.76	0.84	0.814238	0.786296	0.791697
							GAF-CNN	0.87902	0.0124898	0.869578	0.00125286	2700	1800	900	0.76	0.83	0.813637	0.786667	0.791991
							MLP	0.888042	0.00793496	0.893202	3.20748e-06	2700	1800	900	0.84	0.79	0.831404	0.825185	0.827216
							ResNet	0.874422	0.0151081	0.880289	0.00319819	2700	1800	900	0.81	0.81	0.823412	0.81	0.813411
							RNN-FCN	0.887825	0.0153366	0.895443	5.56481e-05	2700	1800	900	0.82	0.803333	0.825137	0.813704	0.816835
							Transformer	0.748231	0.144366	0.75867	0.153522	2700	1800	900	0.77	0.676667	0.757903	0.738889	0.736845
							TSF-CNN	0.887278	0.0219674	0.885961	2.42161e-05	2700	1800	900	0.8	0.83	0.823955	0.805556	0.809729
							TSF-MLP	0.883618	0.0164391	0.886578	0	2700	1800	900	0.78	0.84	0.824187	0.8	0.804817
2022v1_bmi_simulation_mag_cohorts_Simulation_Cohort_1_19066_0.75_0.95_0.1_IrrNMP_0.25_0.951	10	none	0.25	0.75	0.95	95.1	CRNN	0.896993	0.0039311	0.887833	5.7735e-05	2250	1800	450	0.82	0.83	0.867826	0.824	0.836241
							FCNN	0.900712	0.0132792	0.891822	0.000269659	2250	1800	450	0.813333	0.85	0.870269	0.82	0.833382
							GAF-CNN	0.888268	0.0151076	0.885437	0.000786799	2250	1800	450	0.806667	0.813333	0.85835	0.808	0.822107
							MLP	0.884598	0.0166531	0.896233	0	2250	1800	450	0.85	0.81	0.872228	0.84	0.849559
							ResNet	0.880951	0.029454	0.865585	0.012909	2250	1800	450	0.83	0.79	0.860704	0.821333	0.832768
							RNN-FCN	0.894515	0.0501713	0.87283	0.00272986	2250	1800	450	0.796667	0.786667	0.849901	0.794667	0.809911
							Transformer	0.844384	0.0555037	0.855778	0.0633051	2250	1800	450	0.83	0.76	0.851331	0.814222	0.825821
							TSF-CNN	0.889979	0.0165214	0.899641	1.283e-05	2250	1800	450	0.853333	0.816667	0.876133	0.846667	0.855445
							TSF-MLP	0.82994	0.0166602	0.826481	2.24525e-05	2250	1800	450	0.9	0.65	0.854833	0.853333	0.854053
2022v1_bmi_simulation_mag_cohorts_Simulation_Cohort_1_19066_0.75_0.95_0.1_IrrNMP_0.75_0.951	10	none	0.75	0.75	0.95	95.1	CRNN	0.888207	0.00930585	0.895249	8.55334e-06	3150	1800	1350	0.8	0.83	0.815593	0.811429	0.812213
							FCNN	0.895981	0.00366691	0.898102	1.49683e-05	3150	1800	1350	0.76	0.88	0.822789	0.809524	0.81047
							GAF-CNN	0.888736	0.0045996	0.876858	0.00254908	3150	1800	1350	0.78	0.82	0.803634	0.797778	0.798722
							MLP	0.888563	0.00473086	0.883963	5.48098e-05	3150	1800	1350	0.803333	0.806667	0.805562	0.802857	0.803483
							ResNet	0.888525	0.00881878	0.895783	0.00268384	3150	1800	1350	0.79	0.84	0.816755	0.810476	0.811333
							RNN-FCN	0.897507	0.00917582	0.892275	9.8154e-05	3150	1800	1350	0.78	0.84	0.814912	0.807619	0.808571
							Transformer	0.893785	0.0209967	0.88701	0.00487015	3150	1800	1350	0.796667	0.813333	0.808163	0.804127	0.804811
							TSF-CNN	0.888302	0.00644506	0.900483	4.27666e-06	3150	1800	1350	0.81	0.83	0.823693	0.82	0.820715
							TSF-MLP	0.887869	0.0137297	0.903399	2.13834e-06	3150	1800	1350	0.8	0.85	0.828885	0.822857	0.823697
2022v1_bmi_simulation_mag_cohorts_Simulation_Cohort_1_19066_0.75_0.95_0.1_IrrNMP_1_0.951	10	none	1	0.75	0.95	95.1	CRNN	0.889585	0.00924793	0.893129	4.21576e-05	3600	1800	1800	0.79	0.86	0.826961	0.825556	0.825368
							FCNN	0.891149	0.00943957	0.893218	4.98712e-05	3600	1800	1800	0.786667	0.86	0.822997	0.821389	0.821166
							GAF-CNN	0.886982	0.0104795	0.892628	0.00039373	3600	1800	1800	0.793333	0.86	0.828032	0.826667	0.826486
							MLP	0.889591	0.00952963	0.89265	0	3600	1800	1800	0.8	0.84	0.820802	0.82	0.819887
							ResNet	0.885121	0.0131729	0.888988	0.00321611	3600	1800	1800	0.816667	0.826667	0.823535	0.823056	0.82299
							RNN-FCN	0.892104	0.00663812	0.891701	0.000195441	3600	1800	1800	0.81	0.82	0.815633	0.815556	0.815544
							Transformer	0.852991	0.0346028	0.856244	0.0297168	3600	1800	1800	0.766667	0.803333	0.784952	0.784167	0.784014
							TSF-CNN	0.889469	0.00885764	0.893445	3.2075e-06	3600	1800	1800	0.793333	0.856667	0.825455	0.824167	0.823992
							TSF-MLP	0.889257	0.00912933	0.892982	1.62763e-05	3600	1800	1800	0.8	0.85	0.82515	0.824167	0.824034
2022v1_bmi_simulation_mag_cohorts_Simulation_Cohort_1_19066_0.75_0.95_0.5_IrrNMP_0.5_0.91975	50	none	0.5	0.75	0.95	91.975	CRNN	0.89779	0.00612562	0.896828	0.000178557	2700	1800	900	0.78	0.85	0.829193	0.805556	0.810208
							FCNN	0.902061	0.018802	0.898505	8.92932e-06	2700	1800	900	0.76	0.88	0.832946	0.798889	0.804302
							GAF-CNN	0.899968	0.00604927	0.889367	0.000737509	2700	1800	900	0.746667	0.883333	0.830688	0.791481	0.797072
							MLP	0.901117	0.00717668	0.902426	6.41501e-06	2700	1800	900	0.8	0.87	0.843455	0.822222	0.826331
							ResNet	0.880832	0.0370316	0.87307	0.0409249	2700	1800	900	0.84	0.743333	0.821821	0.807407	0.806431
							RNN-FCN	0.925382	0.0171747	0.879782	0.000385524	2700	1800	900	0.863333	0.746667	0.824545	0.823704	0.824084
							Transformer	0.809328	0.085984	0.805076	0.0826669	2700	1800	900	0.69	0.823333	0.787393	0.733333	0.738366
							TSF-CNN	0.900314	0.00448726	0.895311	7.22222e-05	2700	1800	900	0.796667	0.85	0.832627	0.811852	0.816134
							TSF-MLP	0.900756	0.00308644	0.893487	3.2075e-06	2700	1800	900	0.78	0.87	0.838763	0.813333	0.81794
2022v1_bmi_simulation_mag_cohorts_Simulation_Cohort_1_19066_0.75_0.95_0.5_IrrNMP_0.25_0.91975	50	none	0.25	0.75	0.95	91.975	CRNN	0.901607	0.0245428	0.897681	1.283e-05	2250	1800	450	0.75	0.89	0.867685	0.781333	0.801228
							FCNN	0.887745	0.0261816	0.902904	1.69725e-05	2250	1800	450	0.78	0.87	0.869749	0.802667	0.819181
							GAF-CNN	0.881573	0.0367248	0.902881	0.00490126	2250	1800	450	0.763333	0.87	0.863183	0.784	0.80309
							MLP	0.88097	0.0221526	0.906852	1.283e-05	2250	1800	450	0.76	0.88	0.86405	0.78	0.799828
							ResNet	0.876785	0.0336982	0.86233	0.0327524	2250	1800	450	0.723333	0.83	0.844363	0.747111	0.769782
							RNN-FCN	0.902124	0.0392478	0.90937	0.00041041	2250	1800	450	0.763333	0.893333	0.870116	0.789333	0.808127
							Transformer	0.845824	0.0620202	0.840148	0.0588015	2250	1800	450	0.793333	0.74	0.83477	0.782222	0.797766
							TSF-CNN	0.894584	0.0346824	0.897381	1.283e-05	2250	1800	450	0.766667	0.863333	0.861623	0.784	0.802947
							TSF-MLP	0.903845	0.0155966	0.889619	6.415e-06	2250	1800	450	0.78	0.82	0.853772	0.790667	0.80759
2022v1_bmi_simulation_mag_cohorts_Simulation_Cohort_1_19066_0.75_0.95_0.5_IrrNMP_0.75_0.91975	50	none	0.75	0.75	0.95	91.975	CRNN	0.910343	0.0130537	0.887458	0.000169577	3150	1800	1350	0.76	0.86	0.812982	0.800952	0.801959
							FCNN	0.909107	0.00906345	0.894196	9.41049e-05	3150	1800	1350	0.86	0.76	0.815656	0.81619	0.81537
							GAF-CNN	0.896982	0.00603094	0.903066	0.000663471	3150	1800	1350	0.776667	0.86	0.823226	0.813968	0.814899
							MLP	0.905429	0.0194156	0.909373	1.71067e-05	3150	1800	1350	0.78	0.86	0.8255	0.815238	0.815996
							ResNet	0.859785	0.0259183	0.83976	0.0171386	3150	1800	1350	0.69	0.83	0.77358	0.751111	0.751174
							RNN-FCN	0.916746	0.00704058	0.887215	0.000495951	3150	1800	1350	0.83	0.773333	0.808902	0.805714	0.805207
							Transformer	0.77025	0.14849	0.787311	0.144713	3150	1800	1350	0.863333	0.636667	0.766045	0.765397	0.758145
							TSF-CNN	0.910599	0.00792387	0.887981	2.61236e-05	3150	1800	1350	0.806667	0.793333	0.80486	0.800635	0.800811
							TSF-MLP	0.904517	0.00435022	0.88642	1.1315e-05	3150	1800	1350	0.75	0.86	0.808691	0.795238	0.79625
2022v1_bmi_simulation_mag_cohorts_Simulation_Cohort_1_19066_0.75_0.95_0.5_IrrNMP_1_0.91975	50	none	1	0.75	0.95	91.975	CRNN	0.894186	0.00589697	0.91367	4.62592e-05	3600	1800	1800	0.83	0.84	0.836741	0.836667	0.836658
							FCNN	0.894699	0.00762088	0.912931	6.00925e-05	3600	1800	1800	0.82	0.86	0.838762	0.838333	0.838282
							GAF-CNN	0.883995	0.0022716	0.909205	0.00365445	3600	1800	1800	0.86	0.803333	0.833114	0.831667	0.831483
							MLP	0.89347	0.00632787	0.912667	0	3600	1800	1800	0.81	0.86	0.83662	0.835833	0.835737
							ResNet	0.884099	0.00565248	0.907461	0.00443006	3600	1800	1800	0.85	0.816667	0.833464	0.8325	0.83238
							RNN-FCN	0.899197	0.0127897	0.91002	0.000280804	3600	1800	1800	0.833333	0.826667	0.833499	0.833333	0.833313
							Transformer	0.868261	0.0405832	0.881352	0.0457799	3600	1800	1800	0.806667	0.81	0.812312	0.809444	0.808986
							TSF-CNN	0.893687	0.00480125	0.91399	2.24525e-05	3600	1800	1800	0.84	0.83	0.835864	0.835833	0.83583
							TSF-MLP	0.892602	0.00538893	0.913772	1.21667e-08	3600	1800	1800	0.82	0.86	0.838087	0.8375	0.837429
2022v1_bmi_simulation_mag_cohorts_Simulation_Cohort_1_19066_0.75_0.95_0.25_IrrNMP_0.5_0.95675	25	none	0.5	0.75	0.95	95.675	CRNN	0.888586	0.00396389	0.90367	3.2075e-06	2700	1800	900	0.82	0.84	0.840641	0.825556	0.829011
							FCNN	0.882754	0.0165736	0.885076	1.78586e-05	2700	1800	900	0.84	0.78	0.821964	0.815556	0.817698
							GAF-CNN	0.884276	0.00550878	0.884824	0.000838895	2700	1800	900	0.8	0.83	0.827328	0.80963	0.813653
							MLP	0.887553	0.0101111	0.892854	8.48627e-06	2700	1800	900	0.82	0.81	0.827437	0.815556	0.818733
							ResNet	0.888493	0.01612	0.860481	0.00614371	2700	1800	900	0.8	0.77	0.802046	0.789259	0.792614
							RNN-FCN	0.906885	0.0158766	0.885215	9.75524e-05	2700	1800	900	0.793333	0.83	0.825161	0.806667	0.810828
							Transformer	0.877775	0.0272741	0.875411	0.0242078	2700	1800	900	0.83	0.793333	0.825418	0.816667	0.819205
							TSF-CNN	0.888881	0.00736391	0.896306	3.0932e-05	2700	1800	900	0.78	0.85	0.827825	0.803333	0.8081
							TSF-MLP	0.894892	0.00885095	0.906559	3.20746e-06	2700	1800	900	0.81	0.84	0.835512	0.818889	0.82263
2022v1_bmi_simulation_mag_cohorts_Simulation_Cohort_1_19066_0.75_0.95_0.25_IrrNMP_0.25_0.95675	25	none	0.25	0.75	0.95	95.675	CRNN	0.875987	0.0335658	0.872656	1.11111e-05	2250	1800	450	0.84	0.76	0.854625	0.822667	0.832901
							FCNN	0.893176	0.0330703	0.862096	2.79624e-05	2250	1800	450	0.8	0.78	0.845735	0.792	0.807568
							GAF-CNN	0.874551	0.0428677	0.870104	0.00375342	2250	1800	450	0.87	0.733333	0.860433	0.842667	0.849029
							MLP	0.896638	0.0334005	0.900315	1.283e-05	2250	1800	450	0.76	0.89	0.868096	0.788	0.806851
							ResNet	0.845384	0.028004	0.862789	0.0181925	2250	1800	450	0.87	0.663333	0.844881	0.828	0.833508
							RNN-FCN	0.903702	0.0258437	0.883696	0.00663199	2250	1800	450	0.82	0.8	0.857909	0.813333	0.826247
							Transformer	0.872347	0.0327705	0.876348	0.0174246	2250	1800	450	0.823333	0.756667	0.852778	0.810222	0.821927
							TSF-CNN	0.88731	0.0327132	0.877689	1.9245e-05	2250	1800	450	0.83	0.78	0.856552	0.818667	0.830203
							TSF-MLP	0.647846	0.00923353	0.600481	3.2075e-05	2250	1800	450	0.52	0.63	0.730628	0.545333	0.590036
2022v1_bmi_simulation_mag_cohorts_Simulation_Cohort_1_19066_0.75_0.95_0.25_IrrNMP_0.75_0.95675	25	none	0.75	0.75	0.95	95.675	CRNN	0.881763	0.00476558	0.887349	4.27668e-06	3150	1800	1350	0.8	0.83	0.814299	0.809524	0.810359
							FCNN	0.888931	0.0197716	0.881932	5.55967e-05	3150	1800	1350	0.8	0.82	0.810337	0.806667	0.807426
							GAF-CNN	0.883265	0.0148433	0.887595	0.001749	3150	1800	1350	0.78	0.86	0.824297	0.814603	0.815553
							MLP	0.888441	0.0110864	0.882927	7.70988e-06	3150	1800	1350	0.846667	0.78	0.817505	0.817778	0.8176
							ResNet	0.865815	0.0156046	0.896302	0.00418863	3150	1800	1350	0.806667	0.826667	0.820648	0.816508	0.817147
							RNN-FCN	0.882552	0.0151568	0.895535	6.83264e-05	3150	1800	1350	0.813333	0.83	0.822904	0.819365	0.820063
							Transformer	0.87682	0.0235187	0.871643	0.0136918	3150	1800	1350	0.79	0.833333	0.815729	0.809841	0.81063
							TSF-CNN	0.879418	0.0149918	0.896054	5.35865e-05	3150	1800	1350	0.8	0.85	0.828208	0.822857	0.823668
							TSF-MLP	0.890601	0.011341	0.884844	1.72064e-08	3150	1800	1350	0.8	0.81	0.811528	0.808571	0.80925
2022v1_bmi_simulation_mag_cohorts_Simulation_Cohort_1_19066_0.75_0.95_0.25_IrrNMP_1_0.95675	25	none	1	0.75	0.95	95.675	CRNN	0.884694	0.00877289	0.896667	2.27371e-05	3600	1800	1800	0.796667	0.84	0.81995	0.819167	0.819056
							FCNN	0.892412	0.00902785	0.89049	0.000364983	3600	1800	1800	0.823333	0.793333	0.807566	0.807222	0.807168
							GAF-CNN	0.880298	0.0122629	0.890613	0.00162242	3600	1800	1800	0.8	0.833333	0.818644	0.818333	0.818289
							MLP	0.884209	0.0075396	0.896982	6.99059e-06	3600	1800	1800	0.8	0.84	0.819636	0.819167	0.8191
							ResNet	0.877274	0.00423454	0.885927	0.00595236	3600	1800	1800	0.783333	0.83	0.809901	0.806944	0.806478
							RNN-FCN	0.887772	0.00858045	0.893903	0.000132945	3600	1800	1800	0.806667	0.83	0.817965	0.817778	0.817751
							Transformer	0.835378	0.053482	0.850929	0.0523001	3600	1800	1800	0.783333	0.826667	0.807957	0.802778	0.801827
							TSF-CNN	0.884671	0.00900644	0.896845	1.60375e-06	3600	1800	1800	0.8	0.84	0.819722	0.819167	0.819088
							TSF-MLP	0.884275	0.00894172	0.897061	2.77783e-06	3600	1800	1800	0.79	0.85	0.820135	0.819167	0.81903
2022v1_bmi_simulation_mag_cohorts_Simulation_Cohort_1_19066_0.75_1.3_0_High_0.5_0.983	0	High	0.5	0.75	1.3	98.3	CRNN	0.863648	0.0187472	0.8564	1.21667e-08	2700	1800	900	0.69	0.86	0.797818	0.744444	0.751752
							FCNN	0.870442	0.0207867	0.853035	1.95105e-05	2700	1800	900	0.73	0.82	0.79729	0.763333	0.769658
							GAF-CNN	0.842963	0.00673038	0.806936	0.00266213	2700	1800	900	0.726667	0.776667	0.773409	0.744074	0.750562
							MLP	0.861452	0.0215441	0.843889	1.9245e-05	2700	1800	900	0.73	0.81	0.787729	0.754444	0.760957
							ResNet	0.831272	0.0528873	0.826843	0.0190383	2700	1800	900	0.74	0.783333	0.78234	0.754815	0.76083
							RNN-FCN	0.867524	0.00882832	0.855789	0.000447455	2700	1800	900	0.763333	0.816667	0.805287	0.78	0.785339
							Transformer	0.834171	0.0359154	0.836448	0.0238324	2700	1800	900	0.72	0.8	0.781811	0.746667	0.753141
							TSF-CNN	0.867829	0.00868889	0.847954	8.68398e-05	2700	1800	900	0.7	0.84	0.793332	0.747778	0.754924
							TSF-MLP	0.854775	0.0135926	0.86145	0	2700	1800	900	0.82	0.74	0.797178	0.79	0.792505
2022v1_bmi_simulation_mag_cohorts_Simulation_Cohort_1_19066_0.75_1.3_0_High_0.25_0.983	0	High	0.25	0.75	1.3	98.3	CRNN	0.825279	0.0195081	0.854789	0	2250	1800	450	0.86	0.69	0.845866	0.828	0.834706
							FCNN	0.83878	0.0411028	0.901637	1.69725e-05	2250	1800	450	0.823333	0.833333	0.869114	0.824889	0.837131
							GAF-CNN	0.807891	0.0313323	0.812374	0.0197952	2250	1800	450	0.72	0.8	0.831429	0.732889	0.75696
							MLP	0.83781	0.00909128	0.862874	6.51052e-05	2250	1800	450	0.826667	0.753333	0.848273	0.810222	0.822176
							ResNet	0.837627	0.0391793	0.86827	0.0021691	2250	1800	450	0.806667	0.766667	0.846009	0.797333	0.81138
							RNN-FCN	0.870309	0.024721	0.860789	0.00528061	2250	1800	450	0.766667	0.833333	0.854207	0.781778	0.800394
							Transformer	0.843848	0.0016614	0.858852	0.0107097	2250	1800	450	0.85	0.73	0.853332	0.824444	0.833016
							TSF-CNN	0.850873	0.0124312	0.867704	6.11952e-05	2250	1800	450	0.69	0.86	0.843984	0.726667	0.753299
							TSF-MLP	0.841054	0.0328127	0.878978	0	2250	1800	450	0.76	0.84	0.85463	0.78	0.79898
2022v1_bmi_simulation_mag_cohorts_Simulation_Cohort_1_19066_0.75_1.3_0_High_0.75_0.983	0	High	0.75	0.75	1.3	98.3	CRNN	0.850106	0.00812236	0.876012	2.13837e-06	3150	1800	1350	0.84	0.75	0.79654	0.797143	0.796676
							FCNN	0.860925	0.00705703	0.867472	1.49683e-05	3150	1800	1350	0.79	0.79	0.79505	0.792381	0.793068
							GAF-CNN	0.835091	0.00907489	0.866719	0.00482304	3150	1800	1350	0.84	0.743333	0.797437	0.798095	0.797474
							MLP	0.852659	0.00908123	0.877595	4.27666e-06	3150	1800	1350	0.85	0.77	0.813808	0.814286	0.81392
							ResNet	0.835684	0.0138983	0.867489	0.0159363	3150	1800	1350	0.833333	0.773333	0.81208	0.805397	0.8043
							RNN-FCN	0.868539	0.0106135	0.881156	0.000461212	3150	1800	1350	0.84	0.773333	0.812219	0.812381	0.812236
							Transformer	0.750743	0.120116	0.753041	0.126588	3150	1800	1350	0.736667	0.693333	0.725101	0.719683	0.717965
							TSF-CNN	0.857956	0.00810627	0.87534	2.74882e-05	3150	1800	1350	0.86	0.73	0.804288	0.804762	0.803497
							TSF-MLP	0.859984	0.0101433	0.869579	5.65749e-06	3150	1800	1350	0.82	0.76	0.791488	0.791429	0.791457
2022v1_bmi_simulation_mag_cohorts_Simulation_Cohort_1_19066_0.75_1.3_0_High_1_0.983	0	High	1	0.75	1.3	98.3	CRNN	0.862874	0.0058579	0.864499	8.01874e-06	3600	1800	1800	0.76	0.83	0.80057	0.799167	0.798932
							FCNN	0.863439	0.00635916	0.864452	6.52827e-05	3600	1800	1800	0.77	0.826667	0.799939	0.798889	0.798713
							GAF-CNN	0.850966	0.00357253	0.853504	0.00505357	3600	1800	1800	0.803333	0.78	0.792136	0.791667	0.791583
							MLP	0.862291	0.0059443	0.864701	8.92931e-06	3600	1800	1800	0.77	0.83	0.798516	0.7975	0.797328
							ResNet	0.852154	0.00482613	0.853138	0.00996164	3600	1800	1800	0.74	0.833333	0.789776	0.786111	0.785428
							RNN-FCN	0.869734	0.00986095	0.864383	9.38297e-05	3600	1800	1800	0.78	0.826667	0.802863	0.802222	0.802117
							Transformer	0.835283	0.0276289	0.83598	0.0328378	3600	1800	1800	0.766667	0.806667	0.789973	0.787222	0.786692
							TSF-CNN	0.862869	0.00600564	0.863207	3.62533e-05	3600	1800	1800	0.75	0.84	0.80015	0.797778	0.797378
							TSF-MLP	0.86197	0.00543558	0.864164	0	3600	1800	1800	0.75	0.85	0.802636	0.8	0.799563
2022v1_bmi_simulation_mag_cohorts_Simulation_Cohort_1_19066_0.75_1.3_0_Moderate_0.5_0.983	0	Moderate	0.5	0.75	1.3	98.3	CRNN	0.864875	0.0149336	0.854419	6.41499e-06	2700	1800	900	0.69	0.86	0.796172	0.743333	0.750673
							FCNN	0.858387	0.011057	0.852694	5.29966e-05	2700	1800	900	0.74	0.82	0.798363	0.765185	0.771421
							GAF-CNN	0.858777	0.00581685	0.839702	0.000885154	2700	1800	900	0.796667	0.74	0.787711	0.777037	0.780377
							MLP	0.864294	0.0202611	0.854083	3.37931e-05	2700	1800	900	0.78	0.78	0.79449	0.776667	0.78128
							ResNet	0.846371	0.0263256	0.842383	0.00699532	2700	1800	900	0.786667	0.76	0.791518	0.777037	0.780892
							RNN-FCN	0.875157	0.0151991	0.837376	0.000372112	2700	1800	900	0.706667	0.833333	0.789924	0.746296	0.753434
							Transformer	0.753917	0.144098	0.719974	0.131887	2700	1800	900	0.586667	0.766667	0.727139	0.647037	0.645528
							TSF-CNN	0.871499	0.0253872	0.860711	2.54588e-05	2700	1800	900	0.74	0.84	0.807508	0.773333	0.779413
							TSF-MLP	0.869498	0.006669	0.860157	6.41501e-06	2700	1800	900	0.72	0.84	0.799386	0.758889	0.765602
2022v1_bmi_simulation_mag_cohorts_Simulation_Cohort_1_19066_0.75_1.3_0_Moderate_0.25_0.983	0	Moderate	0.25	0.75	1.3	98.3	CRNN	0.837374	0.00726678	0.866074	6.415e-06	2250	1800	450	0.79	0.79	0.847052	0.788	0.804577
							FCNN	0.837406	0.0259033	0.87193	1.69725e-05	2250	1800	450	0.73	0.87	0.853726	0.756	0.778876
							GAF-CNN	0.851879	0.039535	0.853248	0.00370422	2250	1800	450	0.903333	0.64	0.852514	0.850667	0.85152
							MLP	0.851258	0.038004	0.886489	1.72064e-08	2250	1800	450	0.75	0.86	0.857623	0.774667	0.794841
							ResNet	0.824039	0.0302678	0.875552	0.00424733	2250	1800	450	0.83	0.78	0.859404	0.820444	0.831575
							RNN-FCN	0.880612	0.0470727	0.880867	0.000558547	2250	1800	450	0.803333	0.806667	0.857706	0.807556	0.821662
							Transformer	0.829642	0.0295188	0.876944	0.00547056	2250	1800	450	0.766667	0.813333	0.850917	0.776	0.794074
							TSF-CNN	0.857338	0.0146653	0.85467	2.31296e-05	2250	1800	450	0.83	0.74	0.844938	0.809333	0.820851
							TSF-MLP	0.845307	0.0246641	0.866678	1.21667e-08	2250	1800	450	0.76	0.83	0.848089	0.769333	0.789548
2022v1_bmi_simulation_mag_cohorts_Simulation_Cohort_1_19066_0.75_1.3_0_Moderate_0.75_0.983	0	Moderate	0.75	0.75	1.3	98.3	CRNN	0.865872	0.00581183	0.862623	8.55333e-06	3150	1800	1350	0.79	0.78	0.788678	0.786667	0.78726
							FCNN	0.862493	0.0107774	0.858863	1.33539e-05	3150	1800	1350	0.78	0.78	0.784747	0.781905	0.782644
							GAF-CNN	0.858457	0.00730561	0.872267	0.00197907	3150	1800	1350	0.82	0.783333	0.804338	0.803492	0.803799
							MLP	0.856084	0.00751797	0.870995	5.65751e-06	3150	1800	1350	0.82	0.76	0.792628	0.792381	0.792493
							ResNet	0.853611	0.0064526	0.866967	0.00268413	3150	1800	1350	0.786667	0.796667	0.79442	0.791111	0.791869
							RNN-FCN	0.867249	0.0140344	0.863338	0.000404388	3150	1800	1350	0.78	0.78	0.782586	0.779683	0.780434
							Transformer	0.789518	0.0809604	0.800653	0.0621462	3150	1800	1350	0.886667	0.65	0.793615	0.785079	0.779509
							TSF-CNN	0.860381	0.00443653	0.867031	2.99367e-05	3150	1800	1350	0.8	0.78	0.793695	0.791746	0.792256
							TSF-MLP	0.861638	0.0118709	0.886423	1.06917e-05	3150	1800	1350	0.84	0.78	0.814235	0.814286	0.81426
2022v1_bmi_simulation_mag_cohorts_Simulation_Cohort_1_19066_0.75_1.3_0_Moderate_1_0.983	0	Moderate	1	0.75	1.3	98.3	CRNN	0.863567	0.00604541	0.864264	7.34931e-06	3600	1800	1800	0.76	0.84	0.802853	0.800833	0.800501
							FCNN	0.864953	0.00664418	0.864747	2.92657e-05	3600	1800	1800	0.75	0.85	0.802223	0.799167	0.798658
							GAF-CNN	0.858719	0.00420634	0.857325	0.00215729	3600	1800	1800	0.793333	0.806667	0.799797	0.799722	0.79971
							MLP	0.863296	0.00579009	0.864459	1.283e-05	3600	1800	1800	0.763333	0.836667	0.801784	0.800278	0.800028
							ResNet	0.857663	0.00522571	0.855637	0.00101735	3600	1800	1800	0.763333	0.806667	0.786229	0.785556	0.785429
							RNN-FCN	0.87072	0.0126187	0.863387	3.85234e-05	3600	1800	1800	0.763333	0.826667	0.79683	0.795556	0.795334
							Transformer	0.828437	0.0285152	0.842397	0.0166136	3600	1800	1800	0.766667	0.81	0.794038	0.788333	0.787296
							TSF-CNN	0.864026	0.00572048	0.865076	2.62545e-05	3600	1800	1800	0.78	0.823333	0.802623	0.801944	0.801833
							TSF-MLP	0.863874	0.0053261	0.864699	1.15648e-05	3600	1800	1800	0.76	0.84	0.803298	0.801667	0.8014
2022v1_bmi_simulation_mag_cohorts_Simulation_Cohort_1_19066_0.75_1.3_0_none_0.5_0.983	0	none	0.5	0.75	1.3	98.3	CRNN	0.868599	0.000470427	0.8548	0	2700	1800	900	0.74	0.82	0.797056	0.764444	0.770667
							FCNN	0.863777	0.0125807	0.8421	1.72064e-08	2700	1800	900	0.72	0.8	0.782739	0.748889	0.755575
							GAF-CNN	0.857522	0.026651	0.840861	0.00244636	2700	1800	900	0.75	0.776667	0.784025	0.760741	0.766285
							MLP	0.865984	0.014896	0.8565	1.21667e-08	2700	1800	900	0.8	0.75	0.792987	0.781111	0.784715
							ResNet	0.86202	0.0168801	0.849907	0.00194646	2700	1800	900	0.806667	0.73	0.790771	0.782593	0.785212
							RNN-FCN	0.863893	0.0281134	0.850283	1.21667e-08	2700	1800	900	0.74	0.81	0.793369	0.761111	0.767397
							Transformer	0.746108	0.183884	0.751413	0.183306	2700	1800	900	0.606667	0.81	0.740621	0.673333	0.674349
							TSF-CNN	0.852674	0.0187234	0.849206	1.72064e-08	2700	1800	900	0.73	0.8	0.782526	0.75	0.756578
							TSF-MLP	0.872961	0.0171701	0.845467	1.21667e-08	2700	1800	900	0.77	0.77	0.787982	0.768889	0.773804
2022v1_bmi_simulation_mag_cohorts_Simulation_Cohort_1_19066_0.75_1.3_0_none_0.25_0.983	0	none	0.25	0.75	1.3	98.3	CRNN	0.839069	0.0266688	0.847	1.21667e-08	2250	1800	450	0.72	0.81	0.834653	0.736	0.760691
							FCNN	0.845985	0.0363149	0.880011	1.21667e-08	2250	1800	450	0.76	0.86	0.85845	0.777333	0.797133
							GAF-CNN	0.843462	0.0176014	0.868844	0.0043715	2250	1800	450	0.756667	0.84	0.851644	0.770667	0.790986
							MLP	0.837953	0.0386645	0.888189	1.72064e-08	2250	1800	450	0.88	0.72	0.862607	0.850667	0.855257
							ResNet	0.829246	0.0459605	0.861604	0.00901026	2250	1800	450	0.726667	0.84	0.845745	0.750222	0.773315
							RNN-FCN	0.835588	0.0190898	0.881889	0.00109483	2250	1800	450	0.8	0.83	0.863433	0.809333	0.823884
							Transformer	0.82999	0.0358982	0.852081	0.0313437	2250	1800	450	0.76	0.796667	0.843891	0.768889	0.787932
							TSF-CNN	0.84619	0.0125304	0.855622	1.21667e-08	2250	1800	450	0.86	0.7	0.844859	0.824	0.831615
							TSF-MLP	0.822852	0.0184692	0.906556	1.21667e-08	2250	1800	450	0.88	0.75	0.868789	0.854667	0.859813
2022v1_bmi_simulation_mag_cohorts_Simulation_Cohort_1_19066_0.75_1.3_0_none_0.75_0.983	0	none	0.75	0.75	1.3	98.3	CRNN	0.851034	0.00662045	0.886941	0	3150	1800	1350	0.78	0.83	0.811813	0.805714	0.806636
							FCNN	0.8616	0.00906092	0.871374	1.21667e-08	3150	1800	1350	0.81	0.78	0.797368	0.79619	0.796593
							GAF-CNN	0.856267	0.00760845	0.867586	0.000126609	3150	1800	1350	0.81	0.79	0.804485	0.802857	0.803349
							MLP	0.860356	0.0105161	0.865904	1.21667e-08	3150	1800	1350	0.81	0.77	0.791162	0.790476	0.790747
							ResNet	0.857216	0.00948289	0.875242	0.000764654	3150	1800	1350	0.846667	0.75	0.805075	0.805714	0.805076
							RNN-FCN	0.858239	0.0150749	0.873553	0.000190456	3150	1800	1350	0.83	0.75	0.795962	0.79619	0.795875
							Transformer	0.811754	0.100537	0.798783	0.106269	3150	1800	1350	0.73	0.806667	0.777678	0.76254	0.762487
							TSF-CNN	0.860321	0.00522771	0.864519	1.72064e-08	3150	1800	1350	0.84	0.73	0.794494	0.795238	0.794245
							TSF-MLP	0.86348	0.00793123	0.883144	1.21667e-08	3150	1800	1350	0.84	0.78	0.81514	0.815238	0.815186
2022v1_bmi_simulation_mag_cohorts_Simulation_Cohort_1_19066_0.75_1.3_0_none_1_0.983	0	none	1	0.75	1.3	98.3	CRNN	0.863837	0.00623845	0.864467	0	3600	1800	1800	0.76	0.85	0.804879	0.8025	0.802114
							FCNN	0.863837	0.00623845	0.864467	0	3600	1800	1800	0.76	0.85	0.804879	0.8025	0.802114
							GAF-CNN	0.863437	0.00592406	0.862808	0.00117915	3600	1800	1800	0.763333	0.846667	0.804069	0.801944	0.801598
							MLP	0.863837	0.00623845	0.864467	0	3600	1800	1800	0.76	0.85	0.804879	0.8025	0.802114
							ResNet	0.861948	0.0052324	0.862008	0.00222293	3600	1800	1800	0.756667	0.836667	0.798354	0.795278	0.794746
							RNN-FCN	0.863999	0.00677778	0.864192	7.34929e-06	3600	1800	1800	0.76	0.85	0.804815	0.802222	0.801801
							Transformer	0.700428	0.17825	0.707563	0.149504	3600	1800	1800	0.626667	0.73	0.695007	0.676667	0.659081
							TSF-CNN	0.863837	0.00623845	0.864467	0	3600	1800	1800	0.76	0.85	0.804879	0.8025	0.802114
							TSF-MLP	0.863837	0.00623845	0.864467	0	3600	1800	1800	0.76	0.85	0.804879	0.8025	0.802114
2022v1_bmi_simulation_mag_cohorts_Simulation_Cohort_1_19066_0.75_1.3_0.1_IrrNMP_0.5_0.9345	10	none	0.5	0.75	1.3	93.45	CRNN	0.863212	0.0146151	0.858702	6.41503e-06	2700	1800	900	0.81	0.79	0.81368	0.801111	0.804587
							FCNN	0.86076	0.0175647	0.84672	6.41501e-06	2700	1800	900	0.8	0.73	0.78601	0.777778	0.780631
							GAF-CNN	0.848508	0.00150476	0.824793	0.000953783	2700	1800	900	0.8	0.703333	0.774786	0.767407	0.770109
							MLP	0.856563	0.00350897	0.863033	1.21667e-08	2700	1800	900	0.83	0.73	0.802564	0.798889	0.800358
							ResNet	0.850739	0.0115732	0.828072	0.0086261	2700	1800	900	0.77	0.75	0.780038	0.762593	0.767283
							RNN-FCN	0.873545	0.0190355	0.864383	0.0024835	2700	1800	900	0.8	0.783333	0.806373	0.792963	0.796684
							Transformer	0.808771	0.0832414	0.792694	0.0835697	2700	1800	900	0.836667	0.633333	0.774927	0.77	0.766147
							TSF-CNN	0.865541	0.00584328	0.833013	1.39812e-05	2700	1800	900	0.82	0.69	0.777534	0.774444	0.775768
							TSF-MLP	0.858289	0.00865152	0.85803	1.15648e-05	2700	1800	900	0.82	0.75	0.803708	0.796667	0.799092
2022v1_bmi_simulation_mag_cohorts_Simulation_Cohort_1_19066_0.75_1.3_0.1_IrrNMP_0.25_0.9345	10	none	0.25	0.75	1.3	93.45	CRNN	0.846286	0.0316858	0.851563	6.41498e-06	2250	1800	450	0.77	0.76	0.832171	0.766667	0.785531
							FCNN	0.837662	0.0214842	0.816752	0.000214974	2250	1800	450	0.78	0.71	0.821716	0.765333	0.782897
							GAF-CNN	0.845817	0.00587852	0.829063	0.00165516	2250	1800	450	0.666667	0.826667	0.82833	0.698667	0.728435
							MLP	0.861685	0.0141114	0.845911	1.9245e-05	2250	1800	450	0.72	0.85	0.84503	0.743111	0.767402
							ResNet	0.859474	0.0142654	0.811689	0.00533227	2250	1800	450	0.78	0.706667	0.820836	0.765333	0.782724
							RNN-FCN	0.850879	0.039428	0.835511	0.000818083	2250	1800	450	0.81	0.696667	0.826726	0.785778	0.799406
							Transformer	0.754735	0.213384	0.723893	0.199809	2250	1800	450	0.536667	0.84	0.814502	0.598667	0.594701
							TSF-CNN	0.865789	0.0204948	0.845028	2.00308e-05	2250	1800	450	0.773333	0.73	0.825148	0.764444	0.782753
							TSF-MLP	0.857398	0.0303172	0.832537	6.415e-06	2250	1800	450	0.65	0.86	0.835555	0.693333	0.72392
2022v1_bmi_simulation_mag_cohorts_Simulation_Cohort_1_19066_0.75_1.3_0.1_IrrNMP_0.75_0.9345	10	none	0.75	0.75	1.3	93.45	CRNN	0.846433	0.0111117	0.861241	1.21667e-08	3150	1800	1350	0.83	0.74	0.793644	0.794286	0.793777
							FCNN	0.848661	0.00850966	0.844475	0.000219562	3150	1800	1350	0.82	0.73	0.780726	0.78127	0.78091
							GAF-CNN	0.839056	0.0225264	0.859772	0.0026892	3150	1800	1350	0.78	0.81	0.799817	0.793968	0.794736
							MLP	0.853374	0.00699183	0.858201	6.62884e-05	3150	1800	1350	0.82	0.75	0.791468	0.791746	0.791586
							ResNet	0.849192	0.0146464	0.837256	0.00277598	3150	1800	1350	0.76	0.773333	0.770274	0.765079	0.765849
							RNN-FCN	0.865627	0.014351	0.825123	6.3108e-05	3150	1800	1350	0.753333	0.756667	0.759243	0.755238	0.756087
							Transformer	0.794786	0.0638434	0.809583	0.0457984	3150	1800	1350	0.81	0.713333	0.770137	0.769206	0.768124
							TSF-CNN	0.854093	0.00728657	0.84969	2.67932e-05	3150	1800	1350	0.823333	0.736667	0.786306	0.786984	0.786444
							TSF-MLP	0.84335	0.00721333	0.854214	2.1383e-06	3150	1800	1350	0.82	0.77	0.798337	0.798095	0.798204
2022v1_bmi_simulation_mag_cohorts_Simulation_Cohort_1_19066_0.75_1.3_0.1_IrrNMP_1_0.9345	10	none	1	0.75	1.3	93.45	CRNN	0.85274	0.00624404	0.846602	1.6038e-06	3600	1800	1800	0.786667	0.773333	0.777562	0.7775	0.777487
							FCNN	0.853384	0.00682556	0.84662	9.3059e-05	3600	1800	1800	0.78	0.78	0.778619	0.778611	0.77861
							GAF-CNN	0.851489	0.00695632	0.845117	0.000866386	3600	1800	1800	0.773333	0.78	0.778925	0.778889	0.778882
							MLP	0.852613	0.00638207	0.846521	8.9293e-06	3600	1800	1800	0.76	0.79	0.778584	0.778333	0.778283
							ResNet	0.84943	0.00708122	0.846657	0.00200214	3600	1800	1800	0.766667	0.793333	0.779982	0.779722	0.779671
							RNN-FCN	0.854677	0.00939498	0.84466	0.000715602	3600	1800	1800	0.77	0.786667	0.778185	0.778056	0.77803
							Transformer	0.7832	0.0861791	0.780534	0.0821865	3600	1800	1800	0.833333	0.673333	0.768621	0.753611	0.749327
							TSF-CNN	0.852671	0.00603128	0.846491	4.65917e-05	3600	1800	1800	0.8	0.75	0.778342	0.7775	0.777332
							TSF-MLP	0.852559	0.00620549	0.846808	1.21667e-08	3600	1800	1800	0.78	0.77	0.778361	0.778333	0.778328
2022v1_bmi_simulation_mag_cohorts_Simulation_Cohort_1_19066_0.75_1.3_0.5_IrrNMP_0.5_0.92875	50	none	0.5	0.75	1.3	92.875	CRNN	0.883178	0.0129539	0.894133	9.6225e-06	2700	1800	900	0.843333	0.786667	0.82976	0.824444	0.826258
							FCNN	0.879344	0.0196707	0.890256	1.11111e-05	2700	1800	900	0.813333	0.81	0.827511	0.814444	0.817749
							GAF-CNN	0.872225	0.00880423	0.86454	0.00236807	2700	1800	900	0.886667	0.696667	0.822222	0.824815	0.822854
							MLP	0.876464	0.0122412	0.897811	8.18384e-05	2700	1800	900	0.813333	0.816667	0.828727	0.814815	0.818255
							ResNet	0.873286	0.0078441	0.884959	0.00431458	2700	1800	900	0.813333	0.8	0.822642	0.811481	0.814579
							RNN-FCN	0.897801	0.027122	0.888187	0.000466711	2700	1800	900	0.856667	0.786667	0.836755	0.832963	0.834332
							Transformer	0.739529	0.0641356	0.76268	0.079299	2700	1800	900	0.833333	0.623333	0.762968	0.765556	0.763628
							TSF-CNN	0.878112	0.0235812	0.875476	3.05976e-05	2700	1800	900	0.83	0.76	0.814458	0.808889	0.810866
							TSF-MLP	0.879457	0.0199811	0.887956	0	2700	1800	900	0.84	0.8	0.831666	0.824444	0.826698
2022v1_bmi_simulation_mag_cohorts_Simulation_Cohort_1_19066_0.75_1.3_0.5_IrrNMP_0.25_0.92875	50	none	0.25	0.75	1.3	92.875	CRNN	0.889082	0.0176669	0.867007	1.283e-05	2250	1800	450	0.696667	0.873333	0.849868	0.733333	0.759301
							FCNN	0.895866	0.0315688	0.880815	0.000147963	2250	1800	450	0.89	0.73	0.868071	0.858222	0.862074
							GAF-CNN	0.87709	0.00630863	0.881589	0.00415587	2250	1800	450	0.78	0.853333	0.862393	0.794222	0.811469
							MLP	0.906822	0.0112555	0.862	0	2250	1800	450	0.78	0.79	0.845121	0.782667	0.80005
							ResNet	0.841098	0.0491081	0.825126	0.0625392	2250	1800	450	0.823333	0.743333	0.847717	0.808444	0.819787
							RNN-FCN	0.912687	0.0448853	0.834222	0.000477002	2250	1800	450	0.78	0.76	0.8362	0.777778	0.794912
							Transformer	0.815493	0.0426539	0.76273	0.0461225	2250	1800	450	0.783333	0.696667	0.827154	0.765333	0.779691
							TSF-CNN	0.899385	0.004322	0.886615	3.2075e-05	2250	1800	450	0.84	0.77	0.858471	0.825778	0.83603
							TSF-MLP	0.859682	0.0189812	0.811533	3.849e-05	2250	1800	450	0.79	0.77	0.842827	0.788	0.803972
2022v1_bmi_simulation_mag_cohorts_Simulation_Cohort_1_19066_0.75_1.3_0.5_IrrNMP_0.75_0.92875	50	none	0.75	0.75	1.3	92.875	CRNN	0.879067	0.0164737	0.867632	8.55334e-06	3150	1800	1350	0.74	0.84	0.793155	0.780952	0.782058
							FCNN	0.881848	0.0175716	0.874395	5.62101e-05	3150	1800	1350	0.8	0.81	0.804205	0.800952	0.801688
							GAF-CNN	0.874996	0.00887674	0.869715	0.000721139	3150	1800	1350	0.823333	0.756667	0.79629	0.796508	0.79638
							MLP	0.876588	0.0185186	0.869436	2.77983e-05	3150	1800	1350	0.84	0.75	0.804131	0.804762	0.804178
							ResNet	0.876082	0.0265162	0.866674	0.00546912	3150	1800	1350	0.77	0.806667	0.796101	0.788254	0.788864
							RNN-FCN	0.894762	0.0108192	0.866038	0.000308817	3150	1800	1350	0.866667	0.713333	0.802662	0.80254	0.800726
							Transformer	0.723162	0.183953	0.709386	0.194584	3150	1800	1350	0.583333	0.82	0.732326	0.683492	0.656166
							TSF-CNN	0.881595	0.0160857	0.86043	3.16445e-05	3150	1800	1350	0.743333	0.826667	0.790501	0.78	0.781098
							TSF-MLP	0.882848	0.0106938	0.868536	2.13837e-06	3150	1800	1350	0.81	0.77	0.793787	0.793333	0.793525
2022v1_bmi_simulation_mag_cohorts_Simulation_Cohort_1_19066_0.75_1.3_0.5_IrrNMP_1_0.92875	50	none	1	0.75	1.3	92.875	CRNN	0.880093	0.00400283	0.873185	3.20755e-06	3600	1800	1800	0.78	0.8	0.793415	0.793333	0.793319
							FCNN	0.882023	0.0033075	0.872578	1.9245e-05	3600	1800	1800	0.783333	0.8	0.791706	0.791667	0.79166
							GAF-CNN	0.874128	0.00455059	0.869697	0.00181367	3600	1800	1800	0.82	0.763333	0.792399	0.791389	0.791209
							MLP	0.879385	0.00482301	0.8734	4.86706e-05	3600	1800	1800	0.79	0.79	0.788894	0.788889	0.788888
							ResNet	0.875359	0.00510141	0.865441	0.00207598	3600	1800	1800	0.823333	0.746667	0.786491	0.784167	0.783732
							RNN-FCN	0.888222	0.0139703	0.869121	0.000272652	3600	1800	1800	0.82	0.753333	0.786627	0.785278	0.785025
							Transformer	0.86442	0.0138587	0.861556	0.00684224	3600	1800	1800	0.823333	0.743333	0.784629	0.781389	0.780766
							TSF-CNN	0.880444	0.00273801	0.873173	4.42995e-05	3600	1800	1800	0.78	0.8	0.792367	0.792222	0.792196
							TSF-MLP	0.880243	0.00236814	0.873644	1.21667e-08	3600	1800	1800	0.82	0.76	0.790727	0.79	0.789869
2022v1_bmi_simulation_mag_cohorts_Simulation_Cohort_1_19066_0.75_1.3_0.25_IrrNMP_0.5_0.978	25	none	0.5	0.75	1.3	97.8	CRNN	0.848853	0.0310803	0.859911	5.55554e-06	2700	1800	900	0.76	0.82	0.804852	0.778889	0.784313
							FCNN	0.873551	0.0220213	0.847278	3.88889e-05	2700	1800	900	0.756667	0.763333	0.782356	0.76037	0.765339
							GAF-CNN	0.84649	0.0148243	0.857096	0.0249448	2700	1800	900	0.763333	0.803333	0.800291	0.775926	0.781183
							MLP	0.859112	0.0208737	0.867441	0.000111157	2700	1800	900	0.816667	0.733333	0.795415	0.788519	0.790878
							ResNet	0.848321	0.0197102	0.822891	0.00548947	2700	1800	900	0.723333	0.77	0.769553	0.738519	0.74485
							RNN-FCN	0.878431	0.0366243	0.850104	0.00106261	2700	1800	900	0.74	0.773333	0.778499	0.753333	0.759173
							Transformer	0.623952	0.184525	0.605939	0.192233	2700	1800	900	0.65	0.57	0.659171	0.622963	0.618594
							TSF-CNN	0.864544	0.0044765	0.872456	7.09286e-05	2700	1800	900	0.73	0.85	0.807868	0.770741	0.777016
							TSF-MLP	0.854977	0.0164729	0.845493	3.20752e-06	2700	1800	900	0.74	0.8	0.788497	0.76	0.766055
2022v1_bmi_simulation_mag_cohorts_Simulation_Cohort_1_19066_0.75_1.3_0.25_IrrNMP_0.25_0.978	25	none	0.25	0.75	1.3	97.8	CRNN	0.846214	0.00861335	0.848615	6.41501e-06	2250	1800	450	0.84	0.69	0.837735	0.812	0.821196
							FCNN	0.875503	0.0107787	0.879711	2.22222e-05	2250	1800	450	0.77	0.85	0.857911	0.785333	0.8037
							GAF-CNN	0.818718	0.0261892	0.847259	0.000898118	2250	1800	450	0.81	0.76	0.845587	0.801333	0.814776
							MLP	0.85282	0.0206548	0.865993	2.31296e-05	2250	1800	450	0.9	0.69	0.863777	0.858667	0.860881
							ResNet	0.821332	0.018952	0.825144	0.00772352	2250	1800	450	0.81	0.71	0.834043	0.790667	0.803336
							RNN-FCN	0.892831	0.0515871	0.817415	0.00808676	2250	1800	450	0.81	0.67	0.819838	0.782667	0.795603
							Transformer	0.738344	0.145646	0.765989	0.190809	2250	1800	450	0.65	0.826667	0.839812	0.686222	0.70028
							TSF-CNN	0.848319	0.0184811	0.88127	3.57172e-05	2250	1800	450	0.71	0.88	0.853488	0.742667	0.767502
							TSF-MLP	0.845934	0.0136011	0.856122	1.21667e-08	2250	1800	450	0.76	0.77	0.832361	0.758667	0.779138
2022v1_bmi_simulation_mag_cohorts_Simulation_Cohort_1_19066_0.75_1.3_0.25_IrrNMP_0.75_0.978	25	none	0.75	0.75	1.3	97.8	CRNN	0.853799	0.0193038	0.863142	2.13837e-06	3150	1800	1350	0.82	0.78	0.802569	0.802222	0.802372
							FCNN	0.852773	0.0169029	0.861821	1.1315e-05	3150	1800	1350	0.8	0.77	0.785979	0.784762	0.785187
							GAF-CNN	0.832137	0.053721	0.843801	0.0236331	3150	1800	1350	0.78	0.783333	0.78396	0.779683	0.780209
							MLP	0.858362	0.00571932	0.870127	3.65399e-05	3150	1800	1350	0.76	0.84	0.806918	0.797143	0.798183
							ResNet	0.851007	0.010395	0.852	0.00244425	3150	1800	1350	0.763333	0.783333	0.779076	0.773651	0.77444
							RNN-FCN	0.856784	0.016353	0.86928	0.00193432	3150	1800	1350	0.766667	0.816667	0.796814	0.788889	0.789684
							Transformer	0.823373	0.0462646	0.818996	0.057288	3150	1800	1350	0.726667	0.79	0.764653	0.752381	0.752913
							TSF-CNN	0.85606	0.0181766	0.869009	5.74174e-05	3150	1800	1350	0.78	0.82	0.802329	0.79619	0.797157
							TSF-MLP	0.856571	0.00322616	0.861722	1.11111e-05	3150	1800	1350	0.79	0.79	0.794224	0.791429	0.792136
2022v1_bmi_simulation_mag_cohorts_Simulation_Cohort_1_19066_0.75_1.3_0.25_IrrNMP_1_0.978	25	none	1	0.75	1.3	97.8	CRNN	0.865831	0.0105365	0.850972	7.34932e-06	3600	1800	1800	0.746667	0.79	0.768019	0.7675	0.767387
							FCNN	0.866161	0.0109522	0.851092	5.29966e-05	3600	1800	1800	0.74	0.8	0.768746	0.767778	0.767568
							GAF-CNN	0.860566	0.00871384	0.850276	0.000684734	3600	1800	1800	0.746667	0.79	0.767877	0.767222	0.76708
							MLP	0.865918	0.0105938	0.850726	3.19545e-05	3600	1800	1800	0.743333	0.796667	0.768412	0.7675	0.767302
							ResNet	0.861034	0.0123258	0.845887	0.00110244	3600	1800	1800	0.713333	0.81	0.767881	0.764722	0.764026
							RNN-FCN	0.869728	0.0172854	0.848111	0.000132375	3600	1800	1800	0.753333	0.776667	0.765811	0.765	0.764821
							Transformer	0.862284	0.0029045	0.845844	0.00783556	3600	1800	1800	0.753333	0.786667	0.770394	0.77	0.769915
							TSF-CNN	0.865451	0.0100684	0.85115	5.20417e-05	3600	1800	1800	0.73	0.81	0.770736	0.769167	0.768832
							TSF-MLP	0.865615	0.0103133	0.851399	2.08488e-05	3600	1800	1800	0.74	0.79	0.768101	0.7675	0.76737
2022v1_bmi_simulation_mag_cohorts_Simulation_Cohort_1_19066_0.75_1.65_0_High_0.5_0.95775	0	High	0.5	0.75	1.65	95.775	CRNN	0.854448	0.0187827	0.861387	6.41499e-06	2700	1800	900	0.72	0.826667	0.79241	0.753704	0.760494
							FCNN	0.848936	0.0213065	0.866472	0.000255011	2700	1800	900	0.75	0.81	0.79611	0.768519	0.774306
							GAF-CNN	0.817099	0.0322517	0.82348	0.0101369	2700	1800	900	0.833333	0.703333	0.792159	0.789259	0.79022
							MLP	0.844581	0.0318479	0.872989	1.21667e-08	2700	1800	900	0.86	0.71	0.809538	0.81	0.80976
							ResNet	0.83946	0.00975061	0.871031	0.00688421	2700	1800	900	0.82	0.77	0.812278	0.803704	0.806383
							RNN-FCN	0.854543	0.00384259	0.843435	0.000194074	2700	1800	900	0.9	0.62	0.802887	0.807037	0.801688
							Transformer	0.76915	0.0796718	0.793626	0.102036	2700	1800	900	0.793333	0.7	0.772277	0.759259	0.759835
							TSF-CNN	0.84373	0.0220373	0.871424	3.05976e-05	2700	1800	900	0.713333	0.853333	0.802929	0.759259	0.766021
							TSF-MLP	0.859052	0.013835	0.856741	2.24525e-05	2700	1800	900	0.78	0.77	0.793127	0.776667	0.78109
2022v1_bmi_simulation_mag_cohorts_Simulation_Cohort_1_19066_0.75_1.65_0_High_0.25_0.95775	0	High	0.25	0.75	1.65	95.775	CRNN	0.846898	0.0127842	0.863033	7.28604e-05	2250	1800	450	0.72	0.83	0.840854	0.744	0.76786
							FCNN	0.866106	0.0257272	0.858785	0.00010324	2250	1800	450	0.82	0.726667	0.840063	0.804889	0.816502
							GAF-CNN	0.808217	0.0265037	0.820496	0.00608597	2250	1800	450	0.756667	0.753333	0.827701	0.756	0.776093
							MLP	0.86181	0.0169609	0.8503	0	2250	1800	450	0.86	0.69	0.84658	0.829333	0.835837
							ResNet	0.795531	0.0291038	0.835115	0.0295125	2250	1800	450	0.853333	0.736667	0.85415	0.829778	0.838086
							RNN-FCN	0.861264	0.0229868	0.850274	0.00010324	2250	1800	450	0.743333	0.786667	0.833695	0.753333	0.774932
							Transformer	0.769425	0.0536812	0.787185	0.0659323	2250	1800	450	0.696667	0.816667	0.838747	0.723556	0.746803
							TSF-CNN	0.83941	0.00890497	0.833511	3.849e-05	2250	1800	450	0.84	0.71	0.838827	0.809333	0.819524
							TSF-MLP	0.851449	0.028942	0.864281	1.283e-05	2250	1800	450	0.8	0.78	0.846757	0.794667	0.809827
2022v1_bmi_simulation_mag_cohorts_Simulation_Cohort_1_19066_0.75_1.65_0_High_0.75_0.95775	0	High	0.75	0.75	1.65	95.775	CRNN	0.857989	0.00522056	0.858672	2.13834e-06	3150	1800	1350	0.8	0.76	0.7839	0.782857	0.783239
							FCNN	0.863173	0.0138016	0.844309	0.000164315	3150	1800	1350	0.81	0.72	0.771419	0.772063	0.771627
							GAF-CNN	0.829584	0.0151309	0.823431	0.0103667	3150	1800	1350	0.746667	0.773333	0.762941	0.756825	0.757805
							MLP	0.86092	0.0178902	0.84587	0	3150	1800	1350	0.76	0.77	0.769548	0.765714	0.766629
							ResNet	0.854642	0.00505971	0.829867	0.0114932	3150	1800	1350	0.68	0.816667	0.762506	0.739048	0.738626
							RNN-FCN	0.863823	0.0149671	0.846401	0.000688852	3150	1800	1350	0.816667	0.723333	0.774921	0.775556	0.775112
							Transformer	0.842634	0.0251669	0.820455	0.0282229	3150	1800	1350	0.703333	0.813333	0.767282	0.751429	0.752085
							TSF-CNN	0.852707	0.0107273	0.869822	1.59661e-05	3150	1800	1350	0.82	0.76	0.794176	0.794286	0.794228
							TSF-MLP	0.85948	0.015886	0.864275	5.6575e-06	3150	1800	1350	0.82	0.76	0.798993	0.799048	0.79902
2022v1_bmi_simulation_mag_cohorts_Simulation_Cohort_1_19066_0.75_1.65_0_High_1_0.95775	0	High	1	0.75	1.65	95.775	CRNN	0.859964	0.00353744	0.849985	1.60375e-06	3600	1800	1800	0.66	0.87	0.776152	0.764167	0.76158
							FCNN	0.860007	0.0040094	0.849919	1.44338e-05	3600	1800	1800	0.78	0.76	0.767667	0.7675	0.767464
							GAF-CNN	0.84136	0.00975863	0.831611	0.00916412	3600	1800	1800	0.796667	0.71	0.758862	0.753889	0.752681
							MLP	0.859028	0.00310713	0.851348	4.24313e-06	3600	1800	1800	0.74	0.8	0.771205	0.77	0.769744
							ResNet	0.851834	0.00547056	0.833974	0.00723709	3600	1800	1800	0.75	0.766667	0.759542	0.757778	0.757357
							RNN-FCN	0.863839	0.00919076	0.844062	1.12263e-05	3600	1800	1800	0.736667	0.8	0.769792	0.768611	0.768358
							Transformer	0.805955	0.0426454	0.80115	0.0436978	3600	1800	1800	0.76	0.766667	0.765365	0.761389	0.760461
							TSF-CNN	0.859194	0.00202968	0.851639	5.55557e-06	3600	1800	1800	0.736667	0.803333	0.774108	0.7725	0.772167
							TSF-MLP	0.858759	0.00185063	0.852125	2.20479e-05	3600	1800	1800	0.74	0.81	0.773907	0.7725	0.772208
2022v1_bmi_simulation_mag_cohorts_Simulation_Cohort_1_19066_0.75_1.65_0_Moderate_0.5_0.95775	0	Moderate	0.5	0.75	1.65	95.775	CRNN	0.843556	0.0156122	0.858856	1.72064e-08	2700	1800	900	0.76	0.78	0.790884	0.768889	0.77415
							FCNN	0.854059	0.0214444	0.868778	2.42161e-05	2700	1800	900	0.81	0.79	0.816803	0.805556	0.808757
							GAF-CNN	0.83571	0.0340909	0.862089	0.00736223	2700	1800	900	0.786667	0.773333	0.799351	0.784444	0.788489
							MLP	0.845048	0.0260666	0.874922	0	2700	1800	900	0.84	0.74	0.812218	0.808889	0.810217
							ResNet	0.831556	0.0138311	0.870969	0.0015662	2700	1800	900	0.776667	0.813333	0.809208	0.787407	0.792187
							RNN-FCN	0.872156	0.0118083	0.860569	0.000741668	2700	1800	900	0.816667	0.74	0.79904	0.792222	0.794612
							Transformer	0.810482	0.0574464	0.829383	0.0286104	2700	1800	900	0.77	0.75	0.784699	0.765556	0.769471
							TSF-CNN	0.84681	0.0340931	0.861324	1.15648e-05	2700	1800	900	0.73	0.84	0.802172	0.765556	0.771948
							TSF-MLP	0.851875	0.01043	0.874694	9.6225e-06	2700	1800	900	0.8	0.78	0.807966	0.795556	0.799078
2022v1_bmi_simulation_mag_cohorts_Simulation_Cohort_1_19066_0.75_1.65_0_Moderate_0.25_0.95775	0	Moderate	0.25	0.75	1.65	95.775	CRNN	0.846771	0.0237395	0.860167	1.11111e-05	2250	1800	450	0.72	0.85	0.846812	0.749333	0.772777
							FCNN	0.86606	0.0106301	0.854126	1.283e-05	2250	1800	450	0.793333	0.776667	0.843402	0.789333	0.805089
							GAF-CNN	0.841859	0.00919536	0.866293	0.00250388	2250	1800	450	0.82	0.77	0.850563	0.807556	0.820536
							MLP	0.864253	0.0128827	0.859733	0	2250	1800	450	0.84	0.71	0.843808	0.817333	0.82655
							ResNet	0.83901	0.0658277	0.808326	0.0385377	2250	1800	450	0.666667	0.823333	0.827455	0.698222	0.727849
							RNN-FCN	0.867117	0.0311545	0.837552	0.000990157	2250	1800	450	0.84	0.68	0.834167	0.808	0.817173
							Transformer	0.765975	0.119282	0.752248	0.169166	2250	1800	450	0.583333	0.856667	0.830979	0.638222	0.651733
							TSF-CNN	0.841132	0.00949353	0.868193	4.2066e-05	2250	1800	450	0.81	0.74	0.841091	0.798667	0.811774
							TSF-MLP	0.859314	0.0175125	0.8637	1.21667e-08	2250	1800	450	0.79	0.79	0.847127	0.792	0.807773
2022v1_bmi_simulation_mag_cohorts_Simulation_Cohort_1_19066_0.75_1.65_0_Moderate_0.75_0.95775	0	Moderate	0.75	0.75	1.65	95.775	CRNN	0.863156	0.010342	0.840356	0	3150	1800	1350	0.83	0.7	0.771048	0.772063	0.770791
							FCNN	0.860337	0.0118292	0.865604	9.79907e-06	3150	1800	1350	0.81	0.78	0.797368	0.79619	0.796593
							GAF-CNN	0.854996	0.0134976	0.846867	0.000558228	3150	1800	1350	0.84	0.7	0.774631	0.775556	0.774069
							MLP	0.865927	0.0121098	0.849441	1.85185e-05	3150	1800	1350	0.8	0.75	0.778893	0.778095	0.778408
							ResNet	0.856999	0.0108157	0.841101	0.00335176	3150	1800	1350	0.783333	0.74	0.768173	0.766349	0.766484
							RNN-FCN	0.868835	0.0239225	0.842767	0.000110057	3150	1800	1350	0.856667	0.653333	0.770106	0.769524	0.766063
							Transformer	0.75259	0.157864	0.746558	0.154917	3150	1800	1350	0.73	0.663333	0.704419	0.70254	0.70295
							TSF-CNN	0.858844	0.0117047	0.864643	9.32078e-06	3150	1800	1350	0.8	0.78	0.793571	0.792381	0.792791
							TSF-MLP	0.862473	0.0032999	0.850832	1.1315e-05	3150	1800	1350	0.82	0.72	0.779163	0.78	0.779264
2022v1_bmi_simulation_mag_cohorts_Simulation_Cohort_1_19066_0.75_1.65_0_Moderate_1_0.95775	0	Moderate	1	0.75	1.65	95.775	CRNN	0.859242	0.00227119	0.852517	4.81122e-06	3600	1800	1800	0.78	0.76	0.773409	0.773333	0.773318
							FCNN	0.860028	0.00281475	0.851843	6.41499e-06	3600	1800	1800	0.72	0.82	0.774411	0.771667	0.771094
							GAF-CNN	0.852296	0.00650894	0.841356	0.00703997	3600	1800	1800	0.723333	0.81	0.769093	0.766667	0.766142
							MLP	0.859078	0.00235997	0.852923	1.60366e-06	3600	1800	1800	0.72	0.82	0.77622	0.773333	0.77274
							ResNet	0.857424	0.00101405	0.849331	0.00315501	3600	1800	1800	0.77	0.77	0.77255	0.770278	0.769801
							RNN-FCN	0.871442	0.0164159	0.84622	0.000167989	3600	1800	1800	0.71	0.816667	0.766594	0.763611	0.762949
							Transformer	0.828355	0.0466087	0.828992	0.0325264	3600	1800	1800	0.723333	0.773333	0.74929	0.748056	0.747762
							TSF-CNN	0.859121	0.00234641	0.852654	1.31273e-05	3600	1800	1800	0.75	0.8	0.775102	0.774444	0.77431
							TSF-MLP	0.859038	0.00238918	0.852701	8.01876e-06	3600	1800	1800	0.78	0.77	0.774228	0.774167	0.774154
2022v1_bmi_simulation_mag_cohorts_Simulation_Cohort_1_19066_0.75_1.65_0_none_0.5_0.95775	0	none	0.5	0.75	1.65	95.775	CRNN	0.845876	0.0141037	0.853744	2.10734e-08	2700	1800	900	0.82	0.7	0.782376	0.778889	0.780346
							FCNN	0.853952	0.0270595	0.862928	1.21667e-08	2700	1800	900	0.81	0.76	0.804234	0.794444	0.797498
							GAF-CNN	0.841102	0.0248841	0.878365	0.00010082	2700	1800	900	0.81	0.79	0.813853	0.802222	0.80553
							MLP	0.840713	0.0324687	0.870811	0	2700	1800	900	0.81	0.76	0.800698	0.791111	0.794156
							ResNet	0.793206	0.114738	0.796254	0.097993	2700	1800	900	0.876667	0.65	0.804561	0.802222	0.797703
							RNN-FCN	0.854091	0.0135139	0.856022	1.72064e-08	2700	1800	900	0.84	0.71	0.800129	0.798889	0.799458
							Transformer	0.847653	0.0215644	0.868944	0.00205922	2700	1800	900	0.783333	0.793333	0.805753	0.786296	0.790409
							TSF-CNN	0.853229	0.0213611	0.854272	1.72064e-08	2700	1800	900	0.81	0.76	0.801503	0.792222	0.795192
							TSF-MLP	0.852848	0.0252457	0.877439	0	2700	1800	900	0.75	0.85	0.816831	0.783333	0.789124
2022v1_bmi_simulation_mag_cohorts_Simulation_Cohort_1_19066_0.75_1.65_0_none_0.25_0.95775	0	none	0.25	0.75	1.65	95.775	CRNN	0.853555	0.0281642	0.886489	1.72064e-08	2250	1800	450	0.74	0.87	0.858072	0.765333	0.787055
							FCNN	0.863167	0.0339402	0.857544	1.21667e-08	2250	1800	450	0.83	0.71	0.838201	0.805333	0.816433
							GAF-CNN	0.86033	0.00640211	0.863926	0.000180648	2250	1800	450	0.88	0.66	0.844528	0.834667	0.838771
							MLP	0.84629	0.0288903	0.854889	0	2250	1800	450	0.9	0.64	0.849443	0.846667	0.847965
							ResNet	0.793436	0.0382403	0.801463	0.0434543	2250	1800	450	0.81	0.676667	0.830085	0.784889	0.796528
							RNN-FCN	0.856833	0.0116758	0.8706	0.00164553	2250	1800	450	0.82	0.776667	0.851248	0.808889	0.82166
							Transformer	0.764958	0.11967	0.775311	0.0985998	2250	1800	450	0.836667	0.633333	0.819908	0.798222	0.806326
							TSF-CNN	0.844156	0.00468185	0.860411	1.21667e-08	2250	1800	450	0.84	0.72	0.846261	0.82	0.829082
							TSF-MLP	0.844112	0.0193129	0.874256	1.21667e-08	2250	1800	450	0.73	0.87	0.853726	0.756	0.778876
2022v1_bmi_simulation_mag_cohorts_Simulation_Cohort_1_19066_0.75_1.65_0_none_0.75_0.95775	0	none	0.75	0.75	1.65	95.775	CRNN	0.859026	0.00510998	0.855878	1.21667e-08	3150	1800	1350	0.82	0.74	0.783439	0.78381	0.783589
							FCNN	0.864648	0.0111326	0.845185	1.21667e-08	3150	1800	1350	0.82	0.69	0.763671	0.764762	0.763621
							GAF-CNN	0.865284	0.0160243	0.853249	0.00266143	3150	1800	1350	0.7	0.83	0.7753	0.759048	0.760131
							MLP	0.858514	0.00473402	0.8659	0	3150	1800	1350	0.81	0.78	0.799954	0.799048	0.799378
							ResNet	0.861448	0.0180488	0.857285	0.00151394	3150	1800	1350	0.82	0.733333	0.780978	0.781587	0.781139
							RNN-FCN	0.859429	0.0131658	0.847752	9.79908e-06	3150	1800	1350	0.83	0.69	0.770421	0.771429	0.769995
							Transformer	0.832754	0.0442137	0.831711	0.0434745	3150	1800	1350	0.82	0.75	0.787451	0.787619	0.787529
							TSF-CNN	0.867527	0.00810173	0.84093	0	3150	1800	1350	0.82	0.72	0.772519	0.773333	0.772695
							TSF-MLP	0.853741	0.0189113	0.857593	1.21667e-08	3150	1800	1350	0.82	0.74	0.784349	0.784762	0.784509
2022v1_bmi_simulation_mag_cohorts_Simulation_Cohort_1_19066_0.75_1.65_0_none_1_0.95775	0	none	1	0.75	1.65	95.775	CRNN	0.858931	0.00231687	0.853228	1.21667e-08	3600	1800	1800	0.72	0.82	0.776094	0.773333	0.772765
							FCNN	0.858931	0.00231687	0.853228	1.21667e-08	3600	1800	1800	0.72	0.82	0.776094	0.773333	0.772765
							GAF-CNN	0.858772	0.00243303	0.852992	0.000255012	3600	1800	1800	0.72	0.82	0.775912	0.773333	0.772803
							MLP	0.858931	0.00231687	0.853228	1.21667e-08	3600	1800	1800	0.72	0.82	0.776094	0.773333	0.772765
							ResNet	0.806903	0.0876262	0.810313	0.0690414	3600	1800	1800	0.66	0.84	0.760923	0.749444	0.74575
							RNN-FCN	0.859075	0.00247591	0.853192	7.34933e-06	3600	1800	1800	0.73	0.82	0.775735	0.773333	0.772839
							Transformer	0.824669	0.061556	0.816361	0.0636766	3600	1800	1800	0.793333	0.726667	0.769585	0.761944	0.760033
							TSF-CNN	0.858931	0.00231687	0.853228	1.21667e-08	3600	1800	1800	0.72	0.82	0.776094	0.773333	0.772765
							TSF-MLP	0.858931	0.00231687	0.853228	1.21667e-08	3600	1800	1800	0.72	0.82	0.776094	0.773333	0.772765
2022v1_bmi_simulation_mag_cohorts_Simulation_Cohort_1_19066_0.75_1.65_0.1_IrrNMP_0.5_0.989	10	none	0.5	0.75	1.65	98.9	CRNN	0.845857	0.0112078	0.850102	6.415e-06	2700	1800	900	0.82	0.71	0.786818	0.782222	0.78404
							FCNN	0.850018	0.0168265	0.851431	2.62545e-05	2700	1800	900	0.816667	0.723333	0.791587	0.785556	0.787738
							GAF-CNN	0.847472	0.0262804	0.832139	0.00140335	2700	1800	900	0.803333	0.7	0.775857	0.77	0.772254
							MLP	0.834187	0.0218024	0.870911	0	2700	1800	900	0.84	0.73	0.80741	0.804444	0.805663
							ResNet	0.85469	0.0117886	0.836615	0.0154151	2700	1800	900	0.696667	0.83	0.786777	0.74037	0.747517
							RNN-FCN	0.849434	0.021173	0.839557	0.00225802	2700	1800	900	0.8	0.73	0.785107	0.774444	0.77734
							Transformer	0.820551	0.0358511	0.838559	0.0122475	2700	1800	900	0.76	0.763333	0.787105	0.761852	0.765713
							TSF-CNN	0.850124	0.0132846	0.829176	1.95105e-05	2700	1800	900	0.81	0.69	0.776255	0.772222	0.773886
							TSF-MLP	0.835919	0.00873764	0.872439	9.6225e-06	2700	1800	900	0.8	0.78	0.807247	0.794815	0.79835
2022v1_bmi_simulation_mag_cohorts_Simulation_Cohort_1_19066_0.75_1.65_0.1_IrrNMP_0.25_0.989	10	none	0.25	0.75	1.65	98.9	CRNN	0.838602	0.0334045	0.859474	6.41501e-06	2250	1800	450	0.76	0.8	0.841082	0.766667	0.78663
							FCNN	0.820716	0.015438	0.807043	0.0232269	2250	1800	450	0.823333	0.633333	0.83019	0.784444	0.791841
							GAF-CNN	0.837342	0.0318788	0.82717	0.00424353	2250	1800	450	0.813333	0.69	0.825784	0.787556	0.800523
							MLP	0.833202	0.00607658	0.842033	1.21667e-08	2250	1800	450	0.78	0.74	0.830318	0.773333	0.790522
							ResNet	0.75071	0.00975901	0.768272	0.0486246	2250	1800	450	0.926667	0.556667	0.847221	0.852	0.847165
							RNN-FCN	0.827578	0.0475217	0.808111	0.0285754	2250	1800	450	0.716667	0.763333	0.823009	0.727556	0.751642
							Transformer	0.82984	0.0269728	0.864948	0.00541153	2250	1800	450	0.816667	0.75	0.844649	0.802222	0.815204
							TSF-CNN	0.837651	0.0127247	0.820285	6.69746e-05	2250	1800	450	0.86	0.63	0.825848	0.810667	0.816845
							TSF-MLP	0.840144	0.0188197	0.821344	1.21667e-08	2250	1800	450	0.85	0.61	0.819014	0.804	0.810211
2022v1_bmi_simulation_mag_cohorts_Simulation_Cohort_1_19066_0.75_1.65_0.1_IrrNMP_0.75_0.989	10	none	0.75	0.75	1.65	98.9	CRNN	0.842239	0.00413453	0.845292	2.82876e-06	3150	1800	1350	0.81	0.73	0.773895	0.774286	0.774056
							FCNN	0.837747	0.0153057	0.843533	3.70375e-06	3150	1800	1350	0.82	0.71	0.773338	0.774286	0.773364
							GAF-CNN	0.828376	0.0313177	0.851795	0.00155179	3150	1800	1350	0.816667	0.733333	0.781919	0.782222	0.781862
							MLP	0.83705	0.00884888	0.841481	1.9245e-05	3150	1800	1350	0.82	0.71	0.773368	0.774286	0.773448
							ResNet	0.764829	0.0621811	0.759469	0.0689569	3150	1800	1350	0.92	0.48	0.763344	0.731746	0.709905
							RNN-FCN	0.850226	0.0390167	0.82556	0.00335905	3150	1800	1350	0.823333	0.66	0.753269	0.752698	0.750075
							Transformer	0.824082	0.00893603	0.840227	0.00364914	3150	1800	1350	0.853333	0.666667	0.77515	0.774286	0.771204
							TSF-CNN	0.836163	0.0152494	0.840189	2.22222e-05	3150	1800	1350	0.83	0.69	0.770421	0.771429	0.769995
							TSF-MLP	0.835257	0.00444385	0.845621	2.13827e-06	3150	1800	1350	0.82	0.72	0.777337	0.778095	0.777509
2022v1_bmi_simulation_mag_cohorts_Simulation_Cohort_1_19066_0.75_1.65_0.1_IrrNMP_1_0.989	10	none	1	0.75	1.65	98.9	CRNN	0.83337	0.0126544	0.864313	1.60375e-06	3600	1800	1800	0.8	0.78	0.790029	0.79	0.789995
							FCNN	0.836288	0.0142714	0.861381	0.000234284	3600	1800	1800	0.8	0.77	0.783305	0.783056	0.783008
							GAF-CNN	0.829062	0.0130737	0.85908	0.00182105	3600	1800	1800	0.796667	0.78	0.790053	0.79	0.78999
							MLP	0.833236	0.0126105	0.864286	5.55554e-06	3600	1800	1800	0.8	0.783333	0.790884	0.790833	0.790824
							ResNet	0.821273	0.021842	0.845787	0.020341	3600	1800	1800	0.726667	0.81	0.780803	0.769722	0.767049
							RNN-FCN	0.8464	0.0201384	0.852313	0.00294501	3600	1800	1800	0.766667	0.78	0.77383	0.773333	0.77323
							Transformer	0.806756	0.0299749	0.836808	0.0390289	3600	1800	1800	0.76	0.78	0.772637	0.770833	0.770372
							TSF-CNN	0.833374	0.0125909	0.864161	1.82151e-05	3600	1800	1800	0.8	0.78	0.790054	0.79	0.78999
							TSF-MLP	0.833548	0.0124086	0.864631	4.24313e-06	3600	1800	1800	0.83	0.76	0.792335	0.790833	0.790564
2022v1_bmi_simulation_mag_cohorts_Simulation_Cohort_1_19066_0.75_1.65_0.5_IrrNMP_0.5_0.95725	50	none	0.5	0.75	1.65	95.725	CRNN	0.846033	0.00704015	0.843356	1.21667e-08	2700	1800	900	0.78	0.74	0.782775	0.77	0.773905
							FCNN	0.858152	0.0289654	0.830633	5.09175e-05	2700	1800	900	0.736667	0.77	0.772467	0.745185	0.751473
							GAF-CNN	0.855112	0.0204198	0.814043	0.00554216	2700	1800	900	0.803333	0.693333	0.775694	0.766667	0.768288
							MLP	0.853795	0.0125278	0.849589	1.21667e-08	2700	1800	900	0.84	0.69	0.792754	0.792222	0.792479
							ResNet	0.818001	0.0369152	0.810726	0.0453093	2700	1800	900	0.843333	0.686667	0.791449	0.789259	0.788805
							RNN-FCN	0.868865	0.0243111	0.827317	0.00203584	2700	1800	900	0.81	0.7	0.779919	0.774444	0.776424
							Transformer	0.849361	0.0254065	0.866581	0.00114937	2700	1800	900	0.796667	0.786667	0.80822	0.793333	0.797109
							TSF-CNN	0.865923	0.0228541	0.840844	1.72064e-08	2700	1800	900	0.793333	0.73	0.781563	0.771111	0.774532
							TSF-MLP	0.844514	0.0103666	0.859326	1.39812e-05	2700	1800	900	0.74	0.81	0.791789	0.76037	0.766622
2022v1_bmi_simulation_mag_cohorts_Simulation_Cohort_1_19066_0.75_1.65_0.5_IrrNMP_0.25_0.95725	50	none	0.25	0.75	1.65	95.725	CRNN	0.863627	0.0223622	0.867819	1.283e-05	2250	1800	450	0.756667	0.833333	0.850734	0.771111	0.791269
							FCNN	0.854043	0.0541948	0.844304	0.00166152	2250	1800	450	0.763333	0.776667	0.835534	0.765778	0.785173
							GAF-CNN	0.830439	0.0205206	0.827441	0.00496969	2250	1800	450	0.78	0.736667	0.828773	0.771556	0.788867
							MLP	0.852042	0.016403	0.847885	6.415e-06	2250	1800	450	0.78	0.79	0.842721	0.78	0.797597
							ResNet	0.805759	0.0709167	0.809985	0.0607534	2250	1800	450	0.713333	0.816667	0.836341	0.732889	0.757594
							RNN-FCN	0.868477	0.0714264	0.824567	0.0108596	2250	1800	450	0.786667	0.756667	0.836077	0.779556	0.796299
							Transformer	0.756824	0.0346583	0.775026	0.0437698	2250	1800	450	0.846667	0.643333	0.82514	0.803556	0.811045
							TSF-CNN	0.842021	0.0118002	0.855452	9.31833e-05	2250	1800	450	0.84	0.76	0.853411	0.82	0.830633
							TSF-MLP	0.832638	0.00325405	0.859341	6.415e-06	2250	1800	450	0.85	0.72	0.846909	0.821333	0.830211
2022v1_bmi_simulation_mag_cohorts_Simulation_Cohort_1_19066_0.75_1.65_0.5_IrrNMP_0.75_0.95725	50	none	0.75	0.75	1.65	95.725	CRNN	0.846977	0.00894286	0.857288	2.1383e-06	3150	1800	1350	0.76	0.79	0.781594	0.77619	0.777205
							FCNN	0.859872	0.00974427	0.840142	7.61139e-05	3150	1800	1350	0.8	0.72	0.764277	0.764444	0.764356
							GAF-CNN	0.855146	0.0201531	0.827959	0.00129183	3150	1800	1350	0.74	0.78	0.764765	0.758095	0.75925
							MLP	0.857045	0.0116178	0.849011	1.21667e-08	3150	1800	1350	0.76	0.78	0.773394	0.768571	0.769573
							ResNet	0.859233	0.020165	0.845932	0.000335269	3150	1800	1350	0.763333	0.78	0.774644	0.770159	0.77112
							RNN-FCN	0.86622	0.0177565	0.847806	0.00159417	3150	1800	1350	0.756667	0.78	0.770183	0.764762	0.765774
							Transformer	0.747235	0.111389	0.733925	0.105275	3150	1800	1350	0.803333	0.603333	0.721633	0.718413	0.707831
							TSF-CNN	0.860259	0.0106874	0.841037	4.85736e-05	3150	1800	1350	0.77	0.766667	0.770741	0.767302	0.768128
							TSF-MLP	0.859271	0.0100927	0.838602	0.000111193	3150	1800	1350	0.773333	0.75	0.766203	0.764127	0.764776
2022v1_bmi_simulation_mag_cohorts_Simulation_Cohort_1_19066_0.75_1.65_0.5_IrrNMP_1_0.95725	50	none	1	0.75	1.65	95.725	CRNN	0.85632	0.00208416	0.838433	4.16667e-05	3600	1800	1800	0.82	0.72	0.770807	0.768333	0.767803
							FCNN	0.857451	0.00271706	0.838422	8.33335e-06	3600	1800	1800	0.82	0.71	0.768657	0.765	0.764198
							GAF-CNN	0.847796	0.00797686	0.827194	0.00206444	3600	1800	1800	0.836667	0.703333	0.776345	0.771667	0.770697
							MLP	0.856209	0.00105463	0.84038	3.29062e-05	3600	1800	1800	0.82	0.72	0.772167	0.769167	0.768529
							ResNet	0.838151	0.0173756	0.823044	0.0143356	3600	1800	1800	0.85	0.653333	0.762423	0.7525	0.750126
							RNN-FCN	0.864139	0.0141334	0.832025	0.00137819	3600	1800	1800	0.793333	0.733333	0.764117	0.762778	0.762476
							Transformer	0.791535	0.0597331	0.802242	0.0454132	3600	1800	1800	0.826667	0.66	0.753938	0.743333	0.740293
							TSF-CNN	0.856013	0.000747703	0.840174	1.69725e-05	3600	1800	1800	0.82	0.73	0.773885	0.771667	0.771203
							TSF-MLP	0.85599	0.000741258	0.839537	5.78243e-06	3600	1800	1800	0.84	0.71	0.776825	0.7725	0.771608
2022v1_bmi_simulation_mag_cohorts_Simulation_Cohort_1_19066_0.75_1.65_0.25_IrrNMP_0.5_0.969	25	none	0.5	0.75	1.65	96.9	CRNN	0.845146	0.0213732	0.844783	0	2700	1800	900	0.81	0.73	0.790128	0.783333	0.785783
							FCNN	0.844405	0.0268921	0.858781	0.00010575	2700	1800	900	0.8	0.77	0.80322	0.792222	0.795534
							GAF-CNN	0.830504	0.0330028	0.840739	0.00663627	2700	1800	900	0.793333	0.733333	0.784863	0.774815	0.77809
							MLP	0.845093	0.0426465	0.846087	3.20752e-06	2700	1800	900	0.77	0.763333	0.787277	0.768519	0.773157
							ResNet	0.842467	0.0231139	0.824523	0.0227762	2700	1800	900	0.763333	0.753333	0.780335	0.76037	0.764968
							RNN-FCN	0.865855	0.0276916	0.826809	0.00258248	2700	1800	900	0.766667	0.746667	0.776119	0.758889	0.76369
							Transformer	0.838765	0.00677987	0.842285	0.0223937	2700	1800	900	0.743333	0.786667	0.788633	0.755926	0.76052
							TSF-CNN	0.855987	0.015054	0.844476	7.70468e-05	2700	1800	900	0.82	0.71	0.78867	0.785185	0.786627
							TSF-MLP	0.839028	0.0289301	0.8505	5.29966e-05	2700	1800	900	0.833333	0.706667	0.795034	0.792963	0.793867
2022v1_bmi_simulation_mag_cohorts_Simulation_Cohort_1_19066_0.75_1.65_0.25_IrrNMP_0.25_0.969	25	none	0.25	0.75	1.65	96.9	CRNN	0.841303	0.00374244	0.836878	1.21667e-08	2250	1800	450	0.77	0.78	0.839371	0.774667	0.792884
							FCNN	0.855903	0.0104143	0.838837	0.000873218	2250	1800	450	0.836667	0.706667	0.838456	0.809333	0.819436
							GAF-CNN	0.855536	0.0162437	0.815815	0.0011688	2250	1800	450	0.733333	0.75	0.82028	0.736889	0.760004
							MLP	0.860671	0.00907297	0.847878	0	2250	1800	450	0.75	0.8	0.83976	0.762667	0.783224
							ResNet	0.839995	0.018779	0.834759	0.0184722	2250	1800	450	0.82	0.723333	0.838793	0.802222	0.814075
							RNN-FCN	0.855499	0.0402597	0.84583	0.0108551	2250	1800	450	0.816667	0.716667	0.837607	0.797778	0.809735
							Transformer	0.815704	0.061775	0.828137	0.0517065	2250	1800	450	0.77	0.75	0.837104	0.768	0.785285
							TSF-CNN	0.828292	0.0112506	0.856322	0.000433048	2250	1800	450	0.786667	0.736667	0.831724	0.778222	0.794557
							TSF-MLP	0.844502	0.0159067	0.833956	2.10734e-08	2250	1800	450	0.78	0.74	0.83082	0.774667	0.791643
2022v1_bmi_simulation_mag_cohorts_Simulation_Cohort_1_19066_0.75_1.65_0.25_IrrNMP_0.75_0.969	25	none	0.75	0.75	1.65	96.9	CRNN	0.852805	0.0149136	0.832828	1.85179e-06	3150	1800	1350	0.8	0.72	0.764351	0.764762	0.764522
							FCNN	0.852395	0.0133091	0.832304	4.72857e-05	3150	1800	1350	0.806667	0.7	0.75972	0.760635	0.759933
							GAF-CNN	0.841577	0.00201313	0.827004	0.00734089	3150	1800	1350	0.733333	0.783333	0.763655	0.755873	0.757084
							MLP	0.849448	0.0138741	0.842822	9.7991e-06	3150	1800	1350	0.79	0.76	0.778982	0.777143	0.777721
							ResNet	0.786939	0.0716222	0.77203	0.0923369	3150	1800	1350	0.816667	0.66	0.759741	0.750159	0.745021
							RNN-FCN	0.860242	0.0116841	0.838354	0.0001654	3150	1800	1350	0.77	0.74	0.759741	0.75746	0.757776
							Transformer	0.838316	0.0173548	0.804506	0.0128138	3150	1800	1350	0.79	0.686667	0.74454	0.745397	0.744751
							TSF-CNN	0.848316	0.012608	0.826637	2.93972e-05	3150	1800	1350	0.743333	0.74	0.747281	0.743492	0.744429
							TSF-MLP	0.84634	0.026182	0.843144	9.79907e-06	3150	1800	1350	0.75	0.79	0.775852	0.769206	0.77032
2022v1_bmi_simulation_mag_cohorts_Simulation_Cohort_1_19066_0.75_1.65_0.25_IrrNMP_1_0.969	25	none	1	0.75	1.65	96.9	CRNN	0.850303	0.00207458	0.833946	3.6747e-06	3600	1800	1800	0.78	0.74	0.760489	0.76	0.759887
							FCNN	0.853273	0.0031029	0.833677	2.52049e-05	3600	1800	1800	0.78	0.74	0.760567	0.76	0.759869
							GAF-CNN	0.845791	0.00286742	0.832207	0.000194649	3600	1800	1800	0.773333	0.736667	0.757741	0.757222	0.757101
							MLP	0.850551	0.00212023	0.834413	3.2075e-06	3600	1800	1800	0.8	0.723333	0.761625	0.760278	0.759969
							ResNet	0.825319	0.0300244	0.804495	0.035761	3600	1800	1800	0.806667	0.713333	0.75945	0.756667	0.755985
							RNN-FCN	0.856753	0.0131907	0.832652	0.000427275	3600	1800	1800	0.793333	0.74	0.764385	0.763611	0.763438
							Transformer	0.776987	0.0711268	0.76066	0.0681346	3600	1800	1800	0.69	0.763333	0.742518	0.726111	0.720603
							TSF-CNN	0.85067	0.00195965	0.833965	5.78241e-06	3600	1800	1800	0.74	0.78	0.757837	0.7575	0.757421
							TSF-MLP	0.850375	0.00188997	0.834038	1.05165e-05	3600	1800	1800	0.79	0.73	0.761347	0.760278	0.760032
2022v1_bmi_simulation_mag_cohorts_Simulation_Cohort_1_19066_0.75_2_0_none_0.5_0.9745	0	none	0.5	0.75	2	97.45	CRNN	0.839052	0.0191032	0.809356	1.72064e-08	2700	1800	900	0.68	0.8	0.766029	0.721111	0.728991
							FCNN	0.820544	0.0324267	0.863622	1.21667e-08	2700	1800	900	0.85	0.7	0.803171	0.803333	0.803251
							GAF-CNN	0.830507	0.0151231	0.846202	0.00196948	2700	1800	900	0.86	0.67	0.793199	0.795185	0.794014
							MLP	0.827904	0.00999617	0.859706	1.21667e-08	2700	1800	900	0.85	0.69	0.794896	0.795556	0.795209
							ResNet	0.815957	0.00722349	0.847041	0.0044188	2700	1800	900	0.72	0.8	0.782166	0.747407	0.754088
							RNN-FCN	0.838954	0.0080723	0.837485	0.000200488	2700	1800	900	0.62	0.87	0.780286	0.701111	0.708908
							Transformer	0.783456	0.0575368	0.789378	0.0757445	2700	1800	900	0.65	0.863333	0.787755	0.72	0.727322
							TSF-CNN	0.843958	0.0233871	0.820156	1.21667e-08	2700	1800	900	0.69	0.79	0.766632	0.725556	0.733196
							TSF-MLP	0.837789	0.0279598	0.843767	1.21667e-08	2700	1800	900	0.86	0.66	0.792481	0.795556	0.793505
2022v1_bmi_simulation_mag_cohorts_Simulation_Cohort_1_19066_0.75_2_0_none_0.25_0.9745	0	none	0.25	0.75	2	97.45	CRNN	0.839149	0.0109092	0.861611	1.72064e-08	2250	1800	450	0.62	0.92	0.849869	0.677333	0.709415
							FCNN	0.852147	0.00986483	0.849415	0.00268156	2250	1800	450	0.67	0.87	0.843203	0.709333	0.738186
							GAF-CNN	0.831268	0.00810256	0.866707	0.0021301	2250	1800	450	0.82	0.75	0.845124	0.804889	0.817503
							MLP	0.827488	0.0318325	0.820778	0	2250	1800	450	0.84	0.63	0.819614	0.798667	0.806866
							ResNet	0.8031	0.0223744	0.836791	0.0244395	2250	1800	450	0.853333	0.7	0.846942	0.821333	0.828985
							RNN-FCN	0.834782	0.0175877	0.823104	0.00104942	2250	1800	450	0.733333	0.756667	0.821664	0.738222	0.761284
							Transformer	0.787024	0.0512194	0.76337	0.0267991	2250	1800	450	0.773333	0.676667	0.81544	0.754222	0.769997
							TSF-CNN	0.817345	0.0125313	0.8257	0	2250	1800	450	0.8	0.71	0.826088	0.78	0.794925
							TSF-MLP	0.821998	0.0208669	0.865278	0	2250	1800	450	0.66	0.89	0.846948	0.709333	0.738264
2022v1_bmi_simulation_mag_cohorts_Simulation_Cohort_1_19066_0.75_2_0_none_0.75_0.9745	0	none	0.75	0.75	2	97.45	CRNN	0.847581	0.00864635	0.830511	1.21667e-08	3150	1800	1350	0.66	0.85	0.767077	0.741905	0.742434
							FCNN	0.838887	0.00858911	0.8407	1.72064e-08	3150	1800	1350	0.68	0.84	0.769248	0.747619	0.748423
							GAF-CNN	0.841377	0.00665899	0.818164	0.00117982	3150	1800	1350	0.64	0.84	0.753714	0.726349	0.726653
							MLP	0.835769	0.00260464	0.834463	0	3150	1800	1350	0.76	0.75	0.757646	0.754286	0.755176
							ResNet	0.850381	0.0208111	0.827234	0.00174963	3150	1800	1350	0.64	0.85	0.759854	0.731429	0.731639
							RNN-FCN	0.839366	0.0147926	0.835636	0.000171107	3150	1800	1350	0.733333	0.776667	0.760023	0.752698	0.753907
							Transformer	0.812337	0.0602833	0.791348	0.065324	3150	1800	1350	0.74	0.736667	0.75981	0.739365	0.735765
							TSF-CNN	0.838569	0.00291066	0.849015	1.21667e-08	3150	1800	1350	0.74	0.8	0.770322	0.761905	0.76311
							TSF-MLP	0.842376	0.019735	0.837441	0	3150	1800	1350	0.77	0.74	0.758754	0.757143	0.7577
2022v1_bmi_simulation_mag_cohorts_Simulation_Cohort_1_19066_0.75_2_0_none_1_0.9745	0	none	1	0.75	2	97.45	CRNN	0.838486	0.00485603	0.83815	1.21667e-08	3600	1800	1800	0.65	0.85	0.762839	0.7525	0.750042
							FCNN	0.838486	0.00485603	0.83815	1.21667e-08	3600	1800	1800	0.65	0.85	0.762839	0.7525	0.750042
							GAF-CNN	0.837892	0.00497531	0.837667	0.000265289	3600	1800	1800	0.65	0.85	0.762839	0.7525	0.750042
							MLP	0.838486	0.00485603	0.83815	1.21667e-08	3600	1800	1800	0.65	0.85	0.762839	0.7525	0.750042
							ResNet	0.837598	0.00505711	0.836639	0.0014344	3600	1800	1800	0.65	0.85	0.762839	0.7525	0.750042
							RNN-FCN	0.838528	0.00490107	0.838016	0.000194292	3600	1800	1800	0.65	0.85	0.762839	0.7525	0.750042
							Transformer	0.829613	0.0160125	0.831264	0.0119403	3600	1800	1800	0.65	0.85	0.762839	0.7525	0.750042
							TSF-CNN	0.838486	0.00485603	0.83815	1.21667e-08	3600	1800	1800	0.65	0.85	0.762839	0.7525	0.750042
							TSF-MLP	0.838486	0.00485603	0.83815	1.21667e-08	3600	1800	1800	0.65	0.85	0.762839	0.7525	0.750042
2022v1_bmi_simulation_mag_cohorts_Simulation_Cohort_1_19066_0.75_2_0.1_IrrNMP_0.5_0.9665	10	none	0.5	0.75	2	96.65	CRNN	0.83678	0.0123602	0.835269	3.2075e-06	2700	1800	900	0.73	0.79	0.780167	0.748889	0.755411
							FCNN	0.834121	0.0247385	0.835254	1.39812e-05	2700	1800	900	0.766667	0.75	0.777021	0.75963	0.76446
							GAF-CNN	0.822115	0.0189912	0.820295	0.00267956	2700	1800	900	0.83	0.663333	0.775691	0.775556	0.775617
							MLP	0.84125	0.019304	0.825515	1.39812e-05	2700	1800	900	0.66	0.83	0.773913	0.718889	0.726923
							ResNet	0.831038	0.0131581	0.812569	0.00233498	2700	1800	900	0.696667	0.796667	0.768253	0.726296	0.73385
							RNN-FCN	0.83916	0.0277401	0.830978	0.00218794	2700	1800	900	0.79	0.743333	0.786458	0.774444	0.778091
							Transformer	0.812296	0.0159242	0.827796	0.00923788	2700	1800	900	0.683333	0.813333	0.775392	0.726667	0.73432
							TSF-CNN	0.827362	0.0258578	0.841148	1.15648e-05	2700	1800	900	0.82	0.71	0.786818	0.782222	0.78404
							TSF-MLP	0.837126	0.0365727	0.823052	8.48623e-06	2700	1800	900	0.71	0.76	0.759521	0.725556	0.732835
2022v1_bmi_simulation_mag_cohorts_Simulation_Cohort_1_19066_0.75_2_0.1_IrrNMP_0.25_0.9665	10	none	0.25	0.75	2	96.65	CRNN	0.836631	0.0086137	0.826333	1.21667e-08	2250	1800	450	0.78	0.71	0.820326	0.765333	0.78266
							FCNN	0.834158	0.0203479	0.829896	0.00016679	2250	1800	450	0.713333	0.786667	0.824654	0.726222	0.75174
							GAF-CNN	0.801613	0.0232099	0.810711	0.0299967	2250	1800	450	0.79	0.703333	0.821736	0.770667	0.786766
							MLP	0.845524	0.0134933	0.841433	0	2250	1800	450	0.71	0.81	0.833093	0.730667	0.756096
							ResNet	0.81321	0.0444361	0.791843	0.0483136	2250	1800	450	0.816667	0.66	0.824207	0.784889	0.796006
							RNN-FCN	0.863244	0.0281805	0.810281	0.00120985	2250	1800	450	0.806667	0.663333	0.817242	0.780444	0.793353
							Transformer	0.860369	0.00339084	0.85653	0.00658056	2250	1800	450	0.686667	0.853333	0.840623	0.720444	0.747765
							TSF-CNN	0.84913	0.00630593	0.875622	1.11111e-05	2250	1800	450	0.71	0.87	0.852464	0.745333	0.769733
							TSF-MLP	0.848497	0.0115864	0.856811	1.72064e-08	2250	1800	450	0.77	0.79	0.843232	0.777333	0.795522
2022v1_bmi_simulation_mag_cohorts_Simulation_Cohort_1_19066_0.75_2_0.1_IrrNMP_0.75_0.9665	10	none	0.75	0.75	2	96.65	CRNN	0.826411	0.0362434	0.838146	2.13837e-06	3150	1800	1350	0.81	0.72	0.773637	0.774286	0.773841
							FCNN	0.833769	0.0348978	0.836059	1.95981e-05	3150	1800	1350	0.823333	0.696667	0.768562	0.769524	0.768221
							GAF-CNN	0.828376	0.0208933	0.82569	0.00267782	3150	1800	1350	0.763333	0.746667	0.760869	0.756508	0.756947
							MLP	0.826482	0.0311401	0.841236	3.8549e-06	3150	1800	1350	0.86	0.67	0.779688	0.779048	0.775943
							ResNet	0.825801	0.0339965	0.832835	0.00200457	3150	1800	1350	0.773333	0.756667	0.767732	0.765079	0.765674
							RNN-FCN	0.834898	0.0307803	0.834483	0.000237076	3150	1800	1350	0.713333	0.81	0.76613	0.753016	0.754188
							Transformer	0.786397	0.0393821	0.79498	0.0796856	3150	1800	1350	0.706667	0.79	0.759213	0.74254	0.741878
							TSF-CNN	0.831537	0.0265949	0.83461	1.49683e-05	3150	1800	1350	0.82	0.69	0.764626	0.765714	0.764532
							TSF-MLP	0.827366	0.0304289	0.845846	2.13834e-06	3150	1800	1350	0.74	0.78	0.766968	0.76	0.761171
2022v1_bmi_simulation_mag_cohorts_Simulation_Cohort_1_19066_0.75_2_0.1_IrrNMP_1_0.9665	10	none	1	0.75	2	96.65	CRNN	0.828046	0.0170539	0.843667	1.82151e-05	3600	1800	1800	0.78	0.753333	0.765702	0.765556	0.765523
							FCNN	0.829181	0.0181295	0.843441	2.56224e-05	3600	1800	1800	0.736667	0.79	0.765538	0.764167	0.763863
							GAF-CNN	0.823152	0.017619	0.840036	0.00270653	3600	1800	1800	0.736667	0.79	0.765097	0.763333	0.76294
							MLP	0.828173	0.0170197	0.843607	5.78241e-06	3600	1800	1800	0.72	0.81	0.768685	0.766667	0.766228
							ResNet	0.824161	0.0167148	0.841886	0.00185863	3600	1800	1800	0.743333	0.786667	0.766487	0.764167	0.763653
							RNN-FCN	0.830777	0.0205493	0.841696	0.000988172	3600	1800	1800	0.75	0.77	0.761255	0.761111	0.761078
							Transformer	0.792331	0.0765062	0.798744	0.0750645	3600	1800	1800	0.79	0.703333	0.754136	0.746667	0.744301
							TSF-CNN	0.827974	0.0171907	0.843604	1.15648e-05	3600	1800	1800	0.78	0.75	0.765295	0.765	0.764935
							TSF-MLP	0.827913	0.0171219	0.843619	1.60361e-06	3600	1800	1800	0.72	0.81	0.768531	0.766667	0.766261
2022v1_bmi_simulation_mag_cohorts_Simulation_Cohort_1_19066_0.75_2_0.5_IrrNMP_0.5_0.99375	50	none	0.5	0.75	2	99.375	CRNN	0.836755	0.00461847	0.81535	9.62249e-06	2700	1800	900	0.7	0.79	0.770074	0.73	0.737482
							FCNN	0.841766	0.0131845	0.824596	1.69725e-05	2700	1800	900	0.8	0.69	0.770309	0.764444	0.766728
							GAF-CNN	0.825967	0.0177219	0.830557	0.00316355	2700	1800	900	0.686667	0.826667	0.78114	0.733704	0.741261
							MLP	0.832603	0.0224145	0.826335	3.20748e-06	2700	1800	900	0.78	0.74	0.781105	0.766667	0.770915
							ResNet	0.813755	0.010922	0.81484	0.0115399	2700	1800	900	0.77	0.756667	0.784061	0.766667	0.771351
							RNN-FCN	0.846501	0.0319136	0.810294	0.000777004	2700	1800	900	0.726667	0.736667	0.758695	0.732222	0.73818
							Transformer	0.663248	0.101109	0.700313	0.0679642	2700	1800	900	0.673333	0.66	0.70497	0.667778	0.67325
							TSF-CNN	0.836581	0.0154206	0.818859	4.31525e-05	2700	1800	900	0.79	0.72	0.773872	0.763333	0.766849
							TSF-MLP	0.825893	0.018602	0.857287	1.283e-05	2700	1800	900	0.81	0.74	0.795527	0.787778	0.790439
2022v1_bmi_simulation_mag_cohorts_Simulation_Cohort_1_19066_0.75_2_0.5_IrrNMP_0.25_0.99375	50	none	0.25	0.75	2	99.375	CRNN	0.820034	0.0350091	0.834807	1.283e-05	2250	1800	450	0.84	0.69	0.835817	0.808	0.817833
							FCNN	0.83884	0.0343038	0.855804	0.000233421	2250	1800	450	0.89	0.64	0.84591	0.841333	0.843405
							GAF-CNN	0.816593	0.00871626	0.828544	0.0130689	2250	1800	450	0.86	0.646667	0.833474	0.818667	0.824569
							MLP	0.809298	0.0373838	0.822426	1.283e-05	2250	1800	450	0.82	0.65	0.819888	0.789333	0.800438
							ResNet	0.779593	0.0428671	0.783489	0.0431604	2250	1800	450	0.81	0.626667	0.808173	0.771556	0.784258
							RNN-FCN	0.846584	0.041366	0.835563	0.000634826	2250	1800	450	0.796667	0.74	0.834859	0.784889	0.800224
							Transformer	0.794917	0.0580668	0.796722	0.0597085	2250	1800	450	0.786667	0.68	0.817912	0.763556	0.779238
							TSF-CNN	0.803359	0.0215818	0.823122	3.33333e-05	2250	1800	450	0.71	0.79	0.824529	0.724	0.749876
							TSF-MLP	0.830305	0.0164291	0.84007	6.415e-06	2250	1800	450	0.79	0.75	0.836127	0.781333	0.797699
2022v1_bmi_simulation_mag_cohorts_Simulation_Cohort_1_19066_0.75_2_0.5_IrrNMP_0.75_0.99375	50	none	0.75	0.75	2	99.375	CRNN	0.832076	0.00872412	0.834669	4.41865e-05	3150	1800	1350	0.79	0.72	0.76	0.76	0.76
							FCNN	0.851537	0.0183056	0.808748	0.000223361	3150	1800	1350	0.793333	0.68	0.745166	0.746032	0.745181
							GAF-CNN	0.831241	0.00943018	0.820262	0.00108995	3150	1800	1350	0.813333	0.7	0.764077	0.765079	0.764162
							MLP	0.837034	0.00615842	0.833142	3.70987e-05	3150	1800	1350	0.79	0.73	0.76599	0.765714	0.765841
							ResNet	0.83286	0.0160466	0.820693	0.00344316	3150	1800	1350	0.793333	0.71	0.757358	0.756825	0.756508
							RNN-FCN	0.851796	0.0190631	0.811415	0.000597055	3150	1800	1350	0.783333	0.693333	0.744643	0.745079	0.744782
							Transformer	0.842272	0.0067267	0.800744	0.00638467	3150	1800	1350	0.756667	0.7	0.736309	0.733651	0.73351
							TSF-CNN	0.837635	0.011607	0.823774	6.41501e-06	3150	1800	1350	0.79	0.7	0.74908	0.749524	0.749268
							TSF-MLP	0.835785	0.0237126	0.825715	7.40741e-06	3150	1800	1350	0.76	0.74	0.752283	0.749524	0.750332
2022v1_bmi_simulation_mag_cohorts_Simulation_Cohort_1_19066_0.75_2_0.5_IrrNMP_1_0.99375	50	none	1	0.75	2	99.375	CRNN	0.827807	0.0117426	0.838964	0	3600	1800	1800	0.75	0.78	0.763571	0.763333	0.76328
							FCNN	0.830987	0.00804054	0.834644	0.000414224	3600	1800	1800	0.77	0.76	0.763491	0.763333	0.763298
							GAF-CNN	0.823329	0.0126581	0.832019	0.00100875	3600	1800	1800	0.76	0.773333	0.765067	0.765	0.764985
							MLP	0.827855	0.0111817	0.838429	1.25257e-05	3600	1800	1800	0.76	0.77	0.764255	0.764167	0.764147
							ResNet	0.823419	0.00952547	0.829336	0.00199608	3600	1800	1800	0.76	0.766667	0.761559	0.760556	0.760323
							RNN-FCN	0.842863	0.00844014	0.82762	0.00129698	3600	1800	1800	0.733333	0.783333	0.759043	0.758333	0.758168
							Transformer	0.802204	0.0520039	0.806626	0.0441597	3600	1800	1800	0.66	0.823333	0.753928	0.741111	0.736991
							TSF-CNN	0.82809	0.0119188	0.838707	1.12262e-05	3600	1800	1800	0.72	0.81	0.767164	0.765	0.764523
							TSF-MLP	0.827721	0.0122755	0.839131	2.36247e-05	3600	1800	1800	0.8	0.72	0.765078	0.763333	0.762943
2022v1_bmi_simulation_mag_cohorts_Simulation_Cohort_1_19066_0.75_2_0.25_IrrNMP_0.5_0.9795	25	none	0.5	0.75	2	97.95	CRNN	0.844854	0.0348052	0.819922	9.62249e-06	2700	1800	900	0.78	0.72	0.770048	0.757037	0.761141
							FCNN	0.841307	0.0145562	0.820304	0.000945854	2700	1800	900	0.79	0.706667	0.770906	0.761852	0.765022
							GAF-CNN	0.847734	0.015163	0.816637	0.000623271	2700	1800	900	0.67	0.8	0.762366	0.712593	0.720783
							MLP	0.846536	0.0161749	0.850193	6.415e-06	2700	1800	900	0.78	0.77	0.789485	0.772222	0.776832
							ResNet	0.828063	0.025119	0.821557	0.00830685	2700	1800	900	0.813333	0.686667	0.778538	0.770741	0.771712
							RNN-FCN	0.85779	0.0357054	0.804533	0.000269945	2700	1800	900	0.826667	0.636667	0.763394	0.764815	0.764036
							Transformer	0.770077	0.138817	0.733613	0.164362	2700	1800	900	0.623333	0.78	0.761744	0.674815	0.661653
							TSF-CNN	0.846719	0.0157245	0.814072	5.55554e-06	2700	1800	900	0.83	0.66	0.771497	0.771111	0.7713
							TSF-MLP	0.847356	0.0102578	0.833639	1.72064e-08	2700	1800	900	0.82	0.7	0.783298	0.778889	0.780658
2022v1_bmi_simulation_mag_cohorts_Simulation_Cohort_1_19066_0.75_2_0.25_IrrNMP_0.25_0.9795	25	none	0.25	0.75	2	97.95	CRNN	0.846033	0.0463404	0.817096	6.415e-05	2250	1800	450	0.7	0.77	0.817282	0.710667	0.738165
							FCNN	0.848829	0.0313407	0.832163	1.69725e-05	2250	1800	450	0.81	0.72	0.832735	0.789778	0.803625
							GAF-CNN	0.811271	0.0493519	0.806844	0.0115033	2250	1800	450	0.72	0.79	0.828156	0.730667	0.755729
							MLP	0.843487	0.030688	0.825344	0	2250	1800	450	0.66	0.84	0.83031	0.694667	0.724998
							ResNet	0.815322	0.0599819	0.773689	0.0272707	2250	1800	450	0.693333	0.726667	0.809035	0.697778	0.722781
							RNN-FCN	0.844796	0.0585144	0.792959	0.00386127	2250	1800	450	0.75	0.7	0.810023	0.738667	0.760055
							Transformer	0.766584	0.11843	0.783059	0.0758771	2250	1800	450	0.746667	0.686667	0.807974	0.735111	0.754852
							TSF-CNN	0.851349	0.0379659	0.824278	2.93972e-05	2250	1800	450	0.79	0.7	0.822251	0.773778	0.789469
							TSF-MLP	0.833576	0.0548516	0.801278	0	2250	1800	450	0.64	0.81	0.81886	0.678667	0.710668
2022v1_bmi_simulation_mag_cohorts_Simulation_Cohort_1_19066_0.75_2_0.25_IrrNMP_0.75_0.9795	25	none	0.75	0.75	2	97.95	CRNN	0.837393	0.015645	0.851812	2.13837e-06	3150	1800	1350	0.77	0.78	0.777128	0.773333	0.774218
[truncated: 17,009 more rows]

## Sheet: BMI-Shape
Cohort Name	Missingness (%)	Irregularity	Class imbalance ratio (class1 / class0)	Effect size	Dispersion	Overlapping%	Model	Mean VAL AUC	Std. VAL AUC	Mean Test AUC	Std. Test AUC	Test Set Size	Test Set Size(Class 0)	Test Set Size(Class 1)	Mean Specificity	Mean Sensitivity	Mean Precision (Weighted-Avg.)	Mean Recall (Sensitivity, Weighted-Avg.)	Mean F1 Score (Weighted-Avg.)
2022v1_bmi_simulation_shape_cohorts_Simulation_Cohort_5_9045992_0.25_0.6_0_none_0.5_0.9355	0	none	0.5	0.25	0.6	93.55	CRNN	0.845683	0.021157	0.835823	1.6038e-06	2700	1800	900	0.79	0.72	0.779004	0.768889	0.772257
							FCNN	0.846964	0.00990004	0.813927	3.20748e-06	2700	1800	900	0.81	0.66	0.76211	0.76	0.760959
							GAF-CNN	0.843906	0.0262953	0.819889	1.21667e-08	2700	1800	900	0.78	0.7	0.767577	0.757778	0.761171
							MLP	0.826661	0.0223063	0.831493	0.0192629	2700	1800	900	0.81	0.72	0.788173	0.781852	0.784164
							ResNet	0.83857	0.00752225	0.816805	0.000882102	2700	1800	900	0.81	0.68	0.770538	0.766667	0.768288
							RNN-FCN	0.829647	0.00130254	0.856451	0.000845149	2700	1800	900	0.786667	0.76	0.791967	0.778148	0.782132
							Transformer	0.824071	0.0130053	0.839119	0.0101157	2700	1800	900	0.79	0.733333	0.782675	0.771852	0.775343
							TSF-CNN	0.832625	0.0132385	0.845939	0	2700	1800	900	0.81	0.73	0.790128	0.783333	0.785783
							TSF-MLP	0.823379	0.0214317	0.834629	0.00711402	2700	1800	900	0.803333	0.75	0.798266	0.788519	0.791621
2022v1_bmi_simulation_shape_cohorts_Simulation_Cohort_5_9045992_0.25_0.6_0_none_0.25_0.9355	0	none	0.25	0.25	0.6	93.55	CRNN	0.836476	0.0278903	0.824222	1.21667e-08	2250	1800	450	0.69	0.81	0.826457	0.713333	0.740999
							FCNN	0.848278	0.00941139	0.835689	5.55556e-06	2250	1800	450	0.65	0.86	0.834584	0.689333	0.720354
							GAF-CNN	0.833408	0.00686257	0.842589	1.21667e-08	2250	1800	450	0.83	0.7	0.835151	0.804	0.81476
							MLP	0.829568	0.00550553	0.837067	0.00442635	2250	1800	450	0.82	0.69	0.82847	0.794667	0.806375
							ResNet	0.835983	0.0053493	0.827706	0.000673575	2250	1800	450	0.65	0.84	0.829295	0.690667	0.721455
							RNN-FCN	0.834354	0.00947412	0.810937	0.0045739	2250	1800	450	0.64	0.82	0.820697	0.678667	0.710701
							Transformer	0.843351	0.0115544	0.827885	6.41498e-06	2250	1800	450	0.76	0.75	0.825033	0.754667	0.775005
							TSF-CNN	0.847761	0.00291425	0.820244	0	2250	1800	450	0.82	0.67	0.822353	0.789333	0.801049
							TSF-MLP	0.814846	0.0456613	0.813607	0.0366406	2250	1800	450	0.7	0.79	0.831109	0.720444	0.743729
2022v1_bmi_simulation_shape_cohorts_Simulation_Cohort_5_9045992_0.25_0.6_0_none_0.75_0.9355	0	none	0.75	0.25	0.6	93.55	CRNN	0.846487	0.00667424	0.835193	1.21667e-08	3150	1800	1350	0.78	0.74	0.766145	0.764762	0.765252
							FCNN	0.843702	0.0266563	0.824999	2.82879e-06	3150	1800	1350	0.68	0.82	0.760762	0.742857	0.743917
							GAF-CNN	0.845156	0.0107357	0.825848	1.21667e-08	3150	1800	1350	0.81	0.7	0.76189	0.762857	0.762064
							MLP	0.841733	0.0107475	0.844772	0.00206403	3150	1800	1350	0.82	0.72	0.774558	0.775238	0.774758
							ResNet	0.847117	0.00518104	0.827066	1.06908e-06	3150	1800	1350	0.8	0.72	0.761655	0.761905	0.761769
							RNN-FCN	0.843259	0.014888	0.836224	0.00156205	3150	1800	1350	0.796667	0.73	0.767458	0.767302	0.767376
							Transformer	0.849782	0.00830319	0.834752	0	3150	1800	1350	0.68	0.83	0.7682	0.748571	0.749508
							TSF-CNN	0.844049	0.00455256	0.833974	1.21667e-08	3150	1800	1350	0.68	0.82	0.763229	0.744762	0.745782
							TSF-MLP	0.852727	0.00640851	0.842585	0	3150	1800	1350	0.8	0.74	0.772721	0.772381	0.772534
2022v1_bmi_simulation_shape_cohorts_Simulation_Cohort_5_9045992_0.25_0.6_0_none_1_0.9355	0	none	1	0.25	0.6	93.55	CRNN	0.837605	0.00817709	0.848794	1.72064e-08	3600	1800	1800	0.85	0.72	0.788204	0.783333	0.782414
							FCNN	0.837607	0.00817362	0.848796	1.38888e-06	3600	1800	1800	0.85	0.72	0.788204	0.783333	0.782414
							GAF-CNN	0.837605	0.00817709	0.848794	1.72064e-08	3600	1800	1800	0.85	0.72	0.788204	0.783333	0.782414
							MLP	0.834217	0.0101764	0.846441	0.00407714	3600	1800	1800	0.82	0.746667	0.784772	0.781389	0.780749
							ResNet	0.835283	0.00919734	0.847333	0.00252952	3600	1800	1800	0.85	0.72	0.788204	0.783333	0.782414
							RNN-FCN	0.837604	0.00817592	0.848794	1.72064e-08	3600	1800	1800	0.85	0.72	0.788204	0.783333	0.782414
							Transformer	0.837604	0.00817702	0.848794	4.0094e-06	3600	1800	1800	0.85	0.72	0.788204	0.783333	0.782414
							TSF-CNN	0.837605	0.00817709	0.848794	1.72064e-08	3600	1800	1800	0.85	0.72	0.788204	0.783333	0.782414
							TSF-MLP	0.837604	0.00817476	0.848794	1.72064e-08	3600	1800	1800	0.85	0.72	0.788204	0.783333	0.782414
2022v1_bmi_simulation_shape_cohorts_Simulation_Cohort_5_9045992_0.25_0.6_0.1_IrrNMP_0.5_0.97375	10	none	0.5	0.25	0.6	97.375	CRNN	0.718725	0.0440455	0.711619	0.0236205	2700	1800	900	0.76	0.586667	0.713689	0.702593	0.702335
							FCNN	0.696988	0.0228085	0.706918	0.0273784	2700	1800	900	0.836667	0.516667	0.721068	0.728519	0.721734
							GAF-CNN	0.810492	0.0198356	0.801352	0.00310377	2700	1800	900	0.74	0.72	0.756965	0.735926	0.741418
							MLP	0.588676	0.0121729	0.552244	0.0300382	2700	1800	900	0.736667	0.383333	0.615813	0.619259	0.608267
							ResNet	0.562882	0.0323924	0.539174	0.0375276	2700	1800	900	0.553333	0.553333	0.603058	0.553333	0.564135
							RNN-FCN	0.78358	0.0216304	0.760531	0.0110348	2700	1800	900	0.676667	0.716667	0.731378	0.690741	0.697328
							Transformer	0.570755	0.024654	0.563393	0.0185226	2700	1800	900	0.493333	0.646667	0.628003	0.545185	0.547259
							TSF-CNN	0.818398	0.0324665	0.834881	0.00471714	2700	1800	900	0.726667	0.793333	0.781085	0.748889	0.75545
							TSF-MLP	0.711749	0.00943168	0.716001	0.0180064	2700	1800	900	0.746667	0.623333	0.715751	0.704444	0.708563
2022v1_bmi_simulation_shape_cohorts_Simulation_Cohort_5_9045992_0.25_0.6_0.1_IrrNMP_0.25_0.97375	10	none	0.25	0.25	0.6	97.375	CRNN	0.653721	0.0456375	0.680815	0.0252539	2250	1800	450	0.706667	0.603333	0.77005	0.686667	0.713173
							FCNN	0.635783	0.0622962	0.682387	0.041453	2250	1800	450	0.783333	0.56	0.779908	0.737333	0.753209
							GAF-CNN	0.806163	0.0231768	0.800022	0.00586914	2250	1800	450	0.706667	0.763333	0.81875	0.721333	0.746943
							MLP	0.561509	0.0307282	0.550531	0.0537204	2250	1800	450	0.896667	0.24	0.73299	0.767111	0.745171
							ResNet	0.563102	0.043983	0.593096	0.0402364	2250	1800	450	0.73	0.476667	0.742592	0.680444	0.700656
							RNN-FCN	0.783545	0.0170881	0.742537	0.0155986	2250	1800	450	0.723333	0.653333	0.790098	0.708	0.731607
							Transformer	0.60055	0.0372257	0.564509	0.0142502	2250	1800	450	0.65	0.513333	0.728064	0.623111	0.657152
							TSF-CNN	0.775101	0.0108214	0.829707	0.00891724	2250	1800	450	0.746667	0.77	0.82979	0.753333	0.774408
							TSF-MLP	0.755539	0.03008	0.746063	0.0329591	2250	1800	450	0.733333	0.656667	0.793567	0.717778	0.740723
2022v1_bmi_simulation_shape_cohorts_Simulation_Cohort_5_9045992_0.25_0.6_0.1_IrrNMP_0.75_0.97375	10	none	0.75	0.25	0.6	97.375	CRNN	0.711293	0.00428506	0.684106	0.0199925	3150	1800	1350	0.74	0.543333	0.657875	0.65746	0.652068
							FCNN	0.706773	0.0302791	0.695773	0.018938	3150	1800	1350	0.7	0.6	0.66175	0.65873	0.656996
							GAF-CNN	0.825475	0.0133253	0.814104	0.00328781	3150	1800	1350	0.7	0.78	0.746893	0.733968	0.734812
							MLP	0.588502	0.101477	0.576038	0.0906284	3150	1800	1350	0.663333	0.493333	0.594674	0.591111	0.578044
							ResNet	0.530165	0.0252865	0.52529	0.027817	3150	1800	1350	0.673333	0.41	0.555447	0.562222	0.549818
							RNN-FCN	0.823336	0.0193281	0.802589	0.00937774	3150	1800	1350	0.696667	0.753333	0.731356	0.72127	0.72247
							Transformer	0.531676	0.0209829	0.541796	0.0423807	3150	1800	1350	0.7	0.403333	0.563146	0.572381	0.563317
							TSF-CNN	0.818476	0.00765487	0.823564	0.0030797	3150	1800	1350	0.706667	0.796667	0.759173	0.746984	0.748258
							TSF-MLP	0.728936	0.016558	0.701002	0.00438566	3150	1800	1350	0.783333	0.573333	0.691134	0.692698	0.688632
2022v1_bmi_simulation_shape_cohorts_Simulation_Cohort_5_9045992_0.25_0.6_0.1_IrrNMP_1_0.97375	10	none	1	0.25	0.6	97.375	CRNN	0.720878	0.034719	0.690349	0.0222336	3600	1800	1800	0.653333	0.636667	0.65025	0.643333	0.639432
							FCNN	0.722065	0.017603	0.704344	0.0137034	3600	1800	1800	0.603333	0.713333	0.663722	0.659444	0.657246
							GAF-CNN	0.818091	0.0094938	0.814279	0.0060583	3600	1800	1800	0.7	0.773333	0.737962	0.736389	0.735954
							MLP	0.618505	0.0399645	0.581058	0.0443995	3600	1800	1800	0.8	0.36	0.599863	0.580833	0.559016
							ResNet	0.578565	0.0747016	0.567234	0.0731823	3600	1800	1800	0.796667	0.333333	0.573799	0.562778	0.531365
							RNN-FCN	0.813807	0.00913958	0.803822	0.00759135	3600	1800	1800	0.743333	0.703333	0.727273	0.723056	0.721784
							Transformer	0.562787	0.0153584	0.570619	0.0424383	3600	1800	1800	0.683333	0.446667	0.570493	0.564444	0.555701
							TSF-CNN	0.818838	0.0042289	0.816987	0.0053524	3600	1800	1800	0.706667	0.766667	0.740489	0.7375	0.736702
							TSF-MLP	0.73263	0.00351065	0.729499	0.0186631	3600	1800	1800	0.796667	0.576667	0.696732	0.685556	0.681036
2022v1_bmi_simulation_shape_cohorts_Simulation_Cohort_5_9045992_0.25_0.6_0.5_IrrNMP_0.5_0.973	50	none	0.5	0.25	0.6	97.3	CRNN	0.549211	0.0217746	0.542131	0.00346701	2700	1800	900	0.676667	0.43	0.603326	0.594444	0.595259
							FCNN	0.558512	0.0259201	0.557474	0.00690837	2700	1800	900	0.72	0.393333	0.610458	0.611111	0.604184
							GAF-CNN	0.714683	0.0517421	0.695583	0.0351573	2700	1800	900	0.683333	0.606667	0.685249	0.658889	0.663362
							MLP	0.532876	0.0164143	0.533134	0.0239866	2700	1800	900	0.64	0.44	0.593102	0.573704	0.573175
							ResNet	0.520464	0.0153452	0.50287	0.0232268	2700	1800	900	0.656667	0.393333	0.606971	0.57037	0.535644
							RNN-FCN	0.525613	0.0221138	0.508043	0.0208059	2700	1800	900	0.733333	0.31	0.580488	0.591481	0.557742
							Transformer	0.513939	0.00731551	0.504017	0.017311	2700	1800	900	0.84	0.21	0.588404	0.631111	0.586558
							TSF-CNN	0.722207	0.0105413	0.73943	0.00322654	2700	1800	900	0.696667	0.683333	0.720129	0.691481	0.698364
							TSF-MLP	0.537941	0.0247291	0.539418	0.015832	2700	1800	900	0.566667	0.523333	0.595733	0.550741	0.556866
2022v1_bmi_simulation_shape_cohorts_Simulation_Cohort_5_9045992_0.25_0.6_0.5_IrrNMP_0.25_0.973	50	none	0.25	0.25	0.6	97.3	CRNN	0.550702	0.0393457	0.48808	0.0482287	2250	1800	450	0.56	0.483333	0.696648	0.543111	0.534241
							FCNN	0.521985	0.0169492	0.5345	0.0177161	2250	1800	450	0.35	0.74	0.733371	0.425778	0.431565
							GAF-CNN	0.584994	0.118019	0.569974	0.0878767	2250	1800	450	0.59	0.54	0.723331	0.582222	0.606506
							MLP	0.521883	0.0084026	0.485981	0.0489658	2250	1800	450	0.576667	0.473333	0.714064	0.555556	0.545093
							ResNet	0.526932	0.0246477	0.503241	0.0293488	2250	1800	450	0.57	0.486667	0.699457	0.554222	0.590974
							RNN-FCN	0.537516	0.0337698	0.5272	0.0299151	2250	1800	450	0.336667	0.75	0.71878	0.420444	0.453341
							Transformer	0.509198	0.00830149	0.462956	0.0495512	2250	1800	450	0.316667	0.673333	0.673641	0.388444	0.370482
							TSF-CNN	0.621473	0.0456102	0.647685	0.00693882	2250	1800	450	0.736667	0.516667	0.754081	0.694222	0.7162
							TSF-MLP	0.544569	0.0341666	0.553467	0.0395342	2250	1800	450	0.7	0.433333	0.721217	0.643111	0.663786
2022v1_bmi_simulation_shape_cohorts_Simulation_Cohort_5_9045992_0.25_0.6_0.5_IrrNMP_0.75_0.973	50	none	0.75	0.25	0.6	97.3	CRNN	0.546985	0.0152524	0.56262	0.00867845	3150	1800	1350	0.67	0.46	0.578924	0.579048	0.568563
							FCNN	0.545263	0.036764	0.527222	0.0234356	3150	1800	1350	0.68	0.39	0.54817	0.554286	0.538418
							GAF-CNN	0.753839	0.025315	0.738719	0.0233633	3150	1800	1350	0.613333	0.746667	0.688055	0.668254	0.669101
							MLP	0.533793	0.00337087	0.520135	0.00622264	3150	1800	1350	0.726667	0.326667	0.548007	0.556508	0.52692
							ResNet	0.540433	0.0238126	0.524239	0.0180157	3150	1800	1350	0.703333	0.373333	0.552671	0.559683	0.535005
							RNN-FCN	0.545412	0.0420047	0.52772	0.0397666	3150	1800	1350	0.51	0.556667	0.555967	0.531429	0.495365
							Transformer	0.513918	0.0208765	0.501227	0.0317905	3150	1800	1350	0.53	0.51	0.556612	0.520635	0.437441
							TSF-CNN	0.756346	0.00721709	0.724607	0.00927657	3150	1800	1350	0.616667	0.723333	0.679794	0.662222	0.662954
							TSF-MLP	0.573301	0.0173281	0.560298	0.0127433	3150	1800	1350	0.78	0.336667	0.582118	0.590476	0.566517
2022v1_bmi_simulation_shape_cohorts_Simulation_Cohort_5_9045992_0.25_0.6_0.5_IrrNMP_1_0.973	50	none	1	0.25	0.6	97.3	CRNN	0.572304	0.0372187	0.561013	0.0173354	3600	1800	1800	0.666667	0.443333	0.556966	0.553333	0.546513
							FCNN	0.523556	0.0271943	0.532994	0.0112365	3600	1800	1800	0.596667	0.47	0.537326	0.535	0.529612
							GAF-CNN	0.763278	0.00648346	0.744928	0.0134248	3600	1800	1800	0.65	0.713333	0.686794	0.681389	0.678914
							MLP	0.527792	0.0199749	0.50185	0.0226572	3600	1800	1800	0.833333	0.216667	0.544077	0.523333	0.460757
							ResNet	0.50898	0.00270821	0.513508	0.0110859	3600	1800	1800	0.656667	0.39	0.525191	0.522222	0.497993
							RNN-FCN	0.563594	0.0234415	0.529648	0.0234058	3600	1800	1800	0.693333	0.366667	0.560699	0.53	0.474924
							Transformer	0.521475	0.0254921	0.516769	0.0168991	3600	1800	1800	0.793333	0.256667	0.534603	0.524722	0.486052
							TSF-CNN	0.740033	0.0279031	0.738886	0.013799	3600	1800	1800	0.69	0.673333	0.682301	0.680278	0.679317
							TSF-MLP	0.552009	0.0315743	0.549426	0.0403671	3600	1800	1800	0.566667	0.533333	0.577715	0.549444	0.497592
2022v1_bmi_simulation_shape_cohorts_Simulation_Cohort_5_9045992_0.25_0.6_0.25_IrrNMP_0.5_0.986	25	none	0.5	0.25	0.6	98.6	CRNN	0.61656	0.0136416	0.614511	0.0473153	2700	1800	900	0.51	0.676667	0.648471	0.565556	0.56354
							FCNN	0.608547	0.0124456	0.62319	0.00270795	2700	1800	900	0.543333	0.656667	0.64672	0.581852	0.593054
							GAF-CNN	0.793765	0.0292767	0.791309	0.00271662	2700	1800	900	0.766667	0.703333	0.756745	0.742222	0.746681
							MLP	0.516471	0.0172377	0.501941	0.0702041	2700	1800	900	0.71	0.36	0.550151	0.594074	0.555844
							ResNet	0.531453	0.0136116	0.508789	0.0243452	2700	1800	900	0.853333	0.203333	0.59363	0.634444	0.586806
							RNN-FCN	0.607297	0.0947377	0.589131	0.120527	2700	1800	900	0.533333	0.64	0.645687	0.568889	0.54612
							Transformer	0.525719	0.0114533	0.517994	0.0322427	2700	1800	900	0.723333	0.356667	0.596021	0.598519	0.577234
							TSF-CNN	0.804333	0.0193636	0.804926	0.00547659	2700	1800	900	0.833333	0.65	0.772493	0.772963	0.772528
							TSF-MLP	0.693172	0.0596707	0.675438	0.0390168	2700	1800	900	0.756667	0.553333	0.696101	0.68963	0.690513
2022v1_bmi_simulation_shape_cohorts_Simulation_Cohort_5_9045992_0.25_0.6_0.25_IrrNMP_0.25_0.986	25	none	0.25	0.25	0.6	98.6	CRNN	0.591219	0.0444612	0.564446	0.0436226	2250	1800	450	0.626667	0.51	0.720892	0.604	0.640156
							FCNN	0.573464	0.0480584	0.541722	0.0211332	2250	1800	450	0.69	0.426667	0.717639	0.636	0.654666
							GAF-CNN	0.805966	0.00107491	0.774593	0.00669159	2250	1800	450	0.756667	0.676667	0.804591	0.739111	0.759486
							MLP	0.5391	0.0354566	0.478515	0.0373192	2250	1800	450	0.636667	0.396667	0.693486	0.587556	0.579615
							ResNet	0.532084	0.0111716	0.518354	0.0421869	2250	1800	450	0.403333	0.69	0.717207	0.46	0.488928
							RNN-FCN	0.569862	0.0204702	0.523087	0.0693425	2250	1800	450	0.296667	0.793333	0.735292	0.396444	0.394137
							Transformer	0.535771	0.0254611	0.518846	0.0174647	2250	1800	450	0.85	0.21	0.703338	0.721778	0.706362
							TSF-CNN	0.764066	0.023996	0.759304	0.00240291	2250	1800	450	0.826667	0.586667	0.803644	0.778222	0.787704
							TSF-MLP	0.632583	0.0232215	0.639985	0.0181261	2250	1800	450	0.6	0.653333	0.756799	0.609333	0.648085
2022v1_bmi_simulation_shape_cohorts_Simulation_Cohort_5_9045992_0.25_0.6_0.25_IrrNMP_0.75_0.986	25	none	0.75	0.25	0.6	98.6	CRNN	0.642107	0.0331659	0.659654	0.0367402	3150	1800	1350	0.636667	0.613333	0.633976	0.626984	0.627343
							FCNN	0.601298	0.0194062	0.59837	0.0102711	3150	1800	1350	0.626667	0.53	0.590846	0.587302	0.585541
							GAF-CNN	0.810182	0.0130504	0.799512	0.0111809	3150	1800	1350	0.756667	0.716667	0.742002	0.74	0.740522
							MLP	0.528495	0.0148718	0.497457	0.0354249	3150	1800	1350	0.763333	0.29	0.554324	0.561905	0.514143
							ResNet	0.526038	0.0130323	0.526281	0.0126505	3150	1800	1350	0.686667	0.39	0.553638	0.558095	0.542218
							RNN-FCN	0.759546	0.0196206	0.751991	0.0295878	3150	1800	1350	0.686667	0.693333	0.695608	0.687619	0.688056
							Transformer	0.529018	0.0111123	0.511472	0.0342418	3150	1800	1350	0.46	0.6	0.557549	0.519683	0.465213
							TSF-CNN	0.821954	0.0221496	0.79954	0.00763285	3150	1800	1350	0.763333	0.7	0.736311	0.734921	0.734875
							TSF-MLP	0.662792	0.0215871	0.624136	0.0138927	3150	1800	1350	0.86	0.36	0.657856	0.643175	0.613722
2022v1_bmi_simulation_shape_cohorts_Simulation_Cohort_5_9045992_0.25_0.6_0.25_IrrNMP_1_0.986	25	none	1	0.25	0.6	98.6	CRNN	0.650312	0.0455025	0.658728	0.044062	3600	1800	1800	0.676667	0.58	0.640335	0.627778	0.619093
							FCNN	0.609866	0.0218629	0.606214	0.0113625	3600	1800	1800	0.61	0.566667	0.587379	0.587222	0.587034
							GAF-CNN	0.817272	0.0293517	0.835097	0.00381752	3600	1800	1800	0.79	0.743333	0.76785	0.767222	0.767086
							MLP	0.533439	0.0280765	0.531094	0.004159	3600	1800	1800	0.673333	0.413333	0.546525	0.543056	0.533879
							ResNet	0.537019	0.0151347	0.535644	0.0277657	3600	1800	1800	0.573333	0.513333	0.546999	0.543889	0.53745
							RNN-FCN	0.761553	0.0429325	0.763022	0.0097507	3600	1800	1800	0.703333	0.693333	0.701594	0.698889	0.697934
							Transformer	0.523185	0.00499797	0.517136	0.0300185	3600	1800	1800	0.703333	0.35	0.551862	0.528611	0.481901
							TSF-CNN	0.813448	0.0238141	0.816843	0.00804417	3600	1800	1800	0.76	0.75	0.757895	0.756944	0.756715
							TSF-MLP	0.667511	0.0152848	0.678716	0.0127733	3600	1800	1800	0.603333	0.68	0.643888	0.6425	0.641565
2022v1_bmi_simulation_shape_cohorts_Simulation_Cohort_5_9045992_0.25_0.25_0_none_0.5_0.927	0	none	0.5	0.25	0.25	92.7	CRNN	0.924764	0.0131781	0.918075	0	2700	1800	900	0.79	0.88	0.845112	0.821111	0.825447
							FCNN	0.928882	0.0181282	0.93066	5.78238e-06	2700	1800	900	0.88	0.83	0.867421	0.864444	0.865482
							GAF-CNN	0.922497	0.00641166	0.927872	0	2700	1800	900	0.8	0.9	0.856888	0.831111	0.835326
							MLP	0.935971	0.0182055	0.928019	1.6038e-06	2700	1800	900	0.89	0.8	0.861048	0.86	0.860451
							ResNet	0.865242	0.106307	0.86101	0.102753	2700	1800	900	0.763333	0.833333	0.821625	0.786667	0.790197
							RNN-FCN	0.918806	0.013316	0.930378	1.21667e-08	2700	1800	900	0.88	0.81	0.860124	0.857778	0.858664
							Transformer	0.918128	0.00260418	0.930862	1.6037e-06	2700	1800	900	0.85	0.85	0.857374	0.847778	0.850204
							TSF-CNN	0.929752	0.00869501	0.932244	2.10734e-08	2700	1800	900	0.89	0.82	0.867008	0.865556	0.866144
							TSF-MLP	0.931884	0.0170625	0.927212	3.20746e-06	2700	1800	900	0.92	0.75	0.863928	0.865556	0.863728
2022v1_bmi_simulation_shape_cohorts_Simulation_Cohort_5_9045992_0.25_0.25_0_none_0.25_0.927	0	none	0.25	0.25	0.25	92.7	CRNN	0.926213	0.0129888	0.942454	3.20752e-06	2250	1800	450	0.85	0.88	0.892236	0.857333	0.866499
							FCNN	0.923842	0.0144435	0.930759	6.41499e-06	2250	1800	450	0.81	0.93	0.892647	0.834667	0.847962
							GAF-CNN	0.916931	0.00769638	0.927156	0	2250	1800	450	0.81	0.92	0.889307	0.829333	0.843203
							MLP	0.920511	0.00738239	0.935172	0	2250	1800	450	0.83	0.93	0.899954	0.850667	0.861991
							ResNet	0.926356	0.00700959	0.919069	0.00718004	2250	1800	450	0.83	0.863333	0.880861	0.836444	0.847891
							RNN-FCN	0.916955	0.00229953	0.94195	0.000495567	2250	1800	450	0.82	0.95	0.9008	0.845333	0.857636
							Transformer	0.918535	0.0189305	0.93928	3.2075e-06	2250	1800	450	0.81	0.94	0.896507	0.837333	0.850553
							TSF-CNN	0.938771	0.00931029	0.931911	1.21667e-08	2250	1800	450	0.85	0.89	0.892317	0.854667	0.864356
							TSF-MLP	0.919318	0.0204432	0.935356	1.21667e-08	2250	1800	450	0.87	0.86	0.895028	0.870667	0.877579
2022v1_bmi_simulation_shape_cohorts_Simulation_Cohort_5_9045992_0.25_0.25_0_none_0.75_0.927	0	none	0.75	0.25	0.25	92.7	CRNN	0.922176	0.0122816	0.934096	1.21667e-08	3150	1800	1350	0.79	0.92	0.861043	0.847619	0.848376
							FCNN	0.922424	0.0148364	0.934673	2.82874e-06	3150	1800	1350	0.85	0.87	0.859492	0.857143	0.857616
							GAF-CNN	0.924207	0.00999045	0.924504	1.21667e-08	3150	1800	1350	0.84	0.86	0.851326	0.848571	0.849108
							MLP	0.923948	0.00167497	0.928807	1.72064e-08	3150	1800	1350	0.88	0.82	0.854026	0.854286	0.854092
							ResNet	0.879169	0.0818834	0.88278	0.0710884	3150	1800	1350	0.846667	0.826667	0.845345	0.834921	0.833916
							RNN-FCN	0.922887	0.00784349	0.927901	2.13827e-06	3150	1800	1350	0.79	0.913333	0.855264	0.84254	0.843329
							Transformer	0.905178	0.0227464	0.919349	0.0184875	3150	1800	1350	0.826667	0.883333	0.856697	0.850476	0.851129
							TSF-CNN	0.928376	0.00266861	0.920512	1.06915e-06	3150	1800	1350	0.88	0.81	0.848263	0.848571	0.848322
							TSF-MLP	0.923731	0.00939755	0.931671	2.82868e-06	3150	1800	1350	0.82	0.88	0.855442	0.849524	0.850237
2022v1_bmi_simulation_shape_cohorts_Simulation_Cohort_5_9045992_0.25_0.25_0_none_1_0.927	0	none	1	0.25	0.25	92.7	CRNN	0.92407	0.00739893	0.930547	1.72064e-08	3600	1800	1800	0.88	0.84	0.858732	0.858333	0.858294
							FCNN	0.924072	0.00740022	0.930552	3.20746e-06	3600	1800	1800	0.88	0.84	0.858732	0.858333	0.858294
							GAF-CNN	0.924071	0.00740024	0.930547	1.72064e-08	3600	1800	1800	0.88	0.84	0.858732	0.858333	0.858294
							MLP	0.924072	0.00739734	0.930548	8.01898e-07	3600	1800	1800	0.88	0.84	0.858732	0.858333	0.858294
							ResNet	0.920541	0.0015072	0.927621	0.00507627	3600	1800	1800	0.853333	0.853333	0.853905	0.852778	0.852652
							RNN-FCN	0.924069	0.00739762	0.930545	3.20752e-06	3600	1800	1800	0.88	0.84	0.858732	0.858333	0.858294
							Transformer	0.924071	0.00740024	0.930549	1.38893e-06	3600	1800	1800	0.88	0.84	0.858732	0.858333	0.858294
							TSF-CNN	0.924071	0.00740024	0.930547	0	3600	1800	1800	0.88	0.84	0.858732	0.858333	0.858294
							TSF-MLP	0.924075	0.00740103	0.930552	1.6037e-06	3600	1800	1800	0.88	0.84	0.858732	0.858333	0.858294
2022v1_bmi_simulation_shape_cohorts_Simulation_Cohort_5_9045992_0.25_0.25_0.1_IrrNMP_0.5_0.901	10	none	0.5	0.25	0.25	90.1	CRNN	0.628867	0.0476091	0.621746	0.0427733	2700	1800	900	0.796667	0.44	0.66958	0.679259	0.671331
							FCNN	0.629243	0.0307431	0.563369	0.0347869	2700	1800	900	0.476667	0.673333	0.626215	0.54037	0.54959
							GAF-CNN	0.89258	0.00114148	0.902341	0.00679198	2700	1800	900	0.89	0.776667	0.853094	0.852593	0.85251
							MLP	0.538336	0.0186357	0.532022	0.0499828	2700	1800	900	0.573333	0.53	0.602374	0.557407	0.559946
							ResNet	0.569343	0.0310407	0.55719	0.0210952	2700	1800	900	0.603333	0.543333	0.622769	0.583704	0.590018
							RNN-FCN	0.734146	0.160002	0.702487	0.194454	2700	1800	900	0.596667	0.75	0.708908	0.646296	0.649041
							Transformer	0.531502	0.0341904	0.507633	0.0510361	2700	1800	900	0.65	0.41	0.592451	0.572963	0.552642
							TSF-CNN	0.886221	0.0189374	0.878356	0.00393002	2700	1800	900	0.806667	0.813333	0.824173	0.80963	0.813217
							TSF-MLP	0.607155	0.0705359	0.600259	0.0280836	2700	1800	900	0.56	0.703333	0.676582	0.606296	0.614866
2022v1_bmi_simulation_shape_cohorts_Simulation_Cohort_5_9045992_0.25_0.25_0.1_IrrNMP_0.25_0.901	10	none	0.25	0.25	0.25	90.1	CRNN	0.565878	0.0338742	0.550187	0.0069641	2250	1800	450	0.586667	0.553333	0.723027	0.580444	0.620785
							FCNN	0.60112	0.0747323	0.635115	0.0571788	2250	1800	450	0.663333	0.586667	0.755083	0.648444	0.678676
							GAF-CNN	0.88696	0.0301765	0.846996	0.0116187	2250	1800	450	0.746667	0.81	0.842215	0.759111	0.779933
							MLP	0.577436	0.0274654	0.539533	0.0413008	2250	1800	450	0.54	0.56	0.714911	0.545333	0.586065
							ResNet	0.537512	0.00646275	0.497872	0.0113223	2250	1800	450	0.746667	0.313333	0.697577	0.659556	0.673169
							RNN-FCN	0.649312	0.0817701	0.655852	0.0659079	2250	1800	450	0.676667	0.593333	0.759891	0.658667	0.686954
							Transformer	0.540744	0.0324843	0.485887	0.0249085	2250	1800	450	0.793333	0.25	0.692946	0.682667	0.683635
							TSF-CNN	0.816663	0.0222612	0.843163	0.0115242	2250	1800	450	0.826667	0.746667	0.847195	0.809778	0.82146
							TSF-MLP	0.624682	0.0636888	0.626006	0.0656231	2250	1800	450	0.72	0.54	0.765954	0.684444	0.703717
2022v1_bmi_simulation_shape_cohorts_Simulation_Cohort_5_9045992_0.25_0.25_0.1_IrrNMP_0.75_0.901	10	none	0.75	0.25	0.25	90.1	CRNN	0.623098	0.0155184	0.61676	0.0152188	3150	1800	1350	0.846667	0.406667	0.658487	0.656508	0.636293
							FCNN	0.630147	0.0273466	0.621285	0.0035874	3150	1800	1350	0.773333	0.46	0.645291	0.64	0.624832
							GAF-CNN	0.905279	0.00266493	0.904131	0.00519982	3150	1800	1350	0.83	0.826667	0.829195	0.826667	0.827058
							MLP	0.561389	0.0182706	0.553619	0.0375306	3150	1800	1350	0.496667	0.64	0.58492	0.557143	0.533806
							ResNet	0.512551	0.0105756	0.548003	0.0141466	3150	1800	1350	0.663333	0.443333	0.564847	0.566667	0.554635
							RNN-FCN	0.852503	0.0807792	0.836131	0.112647	3150	1800	1350	0.853333	0.7	0.790649	0.788571	0.783948
							Transformer	0.532411	0.00928588	0.52533	0.0134111	3150	1800	1350	0.536667	0.53	0.543547	0.534286	0.535642
							TSF-CNN	0.891907	0.0140972	0.877279	0.00355811	3150	1800	1350	0.81	0.816667	0.815577	0.812698	0.813296
							TSF-MLP	0.592109	0.0835324	0.589249	0.0670561	3150	1800	1350	0.623333	0.566667	0.606178	0.599048	0.597785
2022v1_bmi_simulation_shape_cohorts_Simulation_Cohort_5_9045992_0.25_0.25_0.1_IrrNMP_1_0.901	10	none	1	0.25	0.25	90.1	CRNN	0.631387	0.0282445	0.645009	0.0409324	3600	1800	1800	0.76	0.476667	0.634409	0.620278	0.609506
							FCNN	0.667511	0.0388751	0.688013	0.0324936	3600	1800	1800	0.723333	0.61	0.672159	0.665833	0.662837
							GAF-CNN	0.902408	0.00857822	0.903433	0.00156024	3600	1800	1800	0.86	0.803333	0.834028	0.832778	0.832621
							MLP	0.550923	0.0284999	0.559247	0.0404154	3600	1800	1800	0.56	0.566667	0.573412	0.564167	0.551129
							ResNet	0.520292	0.0108328	0.520694	0.0277342	3600	1800	1800	0.643333	0.44	0.546251	0.542222	0.531492
							RNN-FCN	0.902549	0.00820426	0.896575	0.00243881	3600	1800	1800	0.84	0.803333	0.82271	0.821944	0.821843
							Transformer	0.558184	0.0357743	0.540151	0.0216302	3600	1800	1800	0.76	0.353333	0.569343	0.556111	0.533131
							TSF-CNN	0.886817	0.00862716	0.889249	0.0117073	3600	1800	1800	0.82	0.816667	0.821648	0.821389	0.821353
							TSF-MLP	0.642663	0.0676702	0.652896	0.0754172	3600	1800	1800	0.88	0.42	0.689707	0.650556	0.630074
2022v1_bmi_simulation_shape_cohorts_Simulation_Cohort_5_9045992_0.25_0.25_0.5_IrrNMP_0.5_0.84225	50	none	0.5	0.25	0.25	84.225	CRNN	0.531504	0.0115124	0.500374	0.00995809	2700	1800	900	0.813333	0.226667	0.594667	0.617778	0.5729
							FCNN	0.52105	0.0142237	0.508416	0.0170343	2700	1800	900	0.196667	0.846667	0.602779	0.414074	0.361232
							GAF-CNN	0.695693	0.156319	0.693333	0.144942	2700	1800	900	0.65	0.656667	0.687471	0.650741	0.660067
							MLP	0.510941	0.0117647	0.503703	0.0154414	2700	1800	900	0.78	0.26	0.623224	0.606667	0.561963
							ResNet	0.531387	0.0304098	0.517574	0.0137205	2700	1800	900	0.69	0.36	0.586121	0.581852	0.564067
							RNN-FCN	0.558515	0.0245103	0.495524	0.0137702	2700	1800	900	0.57	0.47	0.578593	0.535926	0.517557
							Transformer	0.511602	0.0146067	0.515215	0.00516384	2700	1800	900	0.703333	0.35	0.583597	0.585926	0.573816
							TSF-CNN	0.585818	0.0430596	0.577224	0.0500257	2700	1800	900	0.656667	0.486667	0.624239	0.598889	0.594147
							TSF-MLP	0.520876	0.0179529	0.508362	0.0317724	2700	1800	900	0.87	0.18	0.591229	0.63963	0.581525
2022v1_bmi_simulation_shape_cohorts_Simulation_Cohort_5_9045992_0.25_0.25_0.5_IrrNMP_0.25_0.84225	50	none	0.25	0.25	0.25	84.225	CRNN	0.523519	0.0228284	0.51838	0.0279793	2250	1800	450	0.68	0.373333	0.697759	0.620444	0.644275
							FCNN	0.517695	0.014626	0.487476	0.00776134	2250	1800	450	0.526667	0.5	0.692293	0.522667	0.547691
							GAF-CNN	0.53375	0.010356	0.46482	0.0163557	2250	1800	450	0.19	0.823333	0.707201	0.316	0.254495
							MLP	0.532546	0.0213071	0.500763	0.0506383	2250	1800	450	0.583333	0.47	0.690697	0.558667	0.506934
							ResNet	0.540901	0.0124522	0.509774	0.0344534	2250	1800	450	0.273333	0.78	0.717361	0.377333	0.362906
							RNN-FCN	0.5284	0.0239978	0.497563	0.0364554	2250	1800	450	0.616667	0.43	0.701696	0.581333	0.574896
							Transformer	0.530704	0.0363398	0.488619	0.0217626	2250	1800	450	0.706667	0.32	0.697316	0.628889	0.598734
							TSF-CNN	0.524817	0.0755941	0.520528	0.00916189	2250	1800	450	0.793333	0.29	0.719607	0.693333	0.691423
							TSF-MLP	0.51415	0.0464324	0.513604	0.0578474	2250	1800	450	0.37	0.713333	0.714809	0.440444	0.442933
2022v1_bmi_simulation_shape_cohorts_Simulation_Cohort_5_9045992_0.25_0.25_0.5_IrrNMP_0.75_0.84225	50	none	0.75	0.25	0.25	84.225	CRNN	0.526155	0.0121149	0.531012	0.0294217	3150	1800	1350	0.623333	0.463333	0.555823	0.554603	0.540853
							FCNN	0.5312	0.0368873	0.512371	0.00708545	3150	1800	1350	0.55	0.493333	0.530773	0.524444	0.521078
							GAF-CNN	0.699019	0.17065	0.721764	0.13925	3150	1800	1350	0.623333	0.723333	0.680952	0.665397	0.66379
							MLP	0.52019	0.0108317	0.501803	0.00857151	3150	1800	1350	0.556667	0.476667	0.528607	0.52254	0.514784
							ResNet	0.507797	0.00385668	0.511409	0.00856586	3150	1800	1350	0.686667	0.356667	0.5551	0.547302	0.481255
							RNN-FCN	0.523612	0.0148154	0.507303	0.00732155	3150	1800	1350	0.613333	0.42	0.528471	0.531746	0.525233
							Transformer	0.520835	0.00474871	0.498198	0.0129231	3150	1800	1350	0.51	0.526667	0.536187	0.51746	0.483099
							TSF-CNN	0.64151	0.00380006	0.664314	0.0156611	3150	1800	1350	0.576667	0.68	0.638461	0.62127	0.622428
							TSF-MLP	0.523431	0.0101901	0.531949	0.0236155	3150	1800	1350	0.66	0.426667	0.566148	0.560952	0.536626
2022v1_bmi_simulation_shape_cohorts_Simulation_Cohort_5_9045992_0.25_0.25_0.5_IrrNMP_1_0.84225	50	none	1	0.25	0.25	84.225	CRNN	0.535767	0.0026762	0.510148	0.0185281	3600	1800	1800	0.41	0.626667	0.529696	0.518611	0.465577
							FCNN	0.525045	0.0139159	0.500598	0.0125946	3600	1800	1800	0.48	0.553333	0.522197	0.515	0.470846
							GAF-CNN	0.713753	0.184478	0.727028	0.191345	3600	1800	1800	0.59	0.76	0.68024	0.675	0.656042
							MLP	0.517151	0.0114167	0.526081	0.0071395	3600	1800	1800	0.613333	0.446667	0.537848	0.528056	0.494969
							ResNet	0.559715	0.0819746	0.535977	0.0901771	3600	1800	1800	0.676667	0.406667	0.543797	0.5425	0.487233
							RNN-FCN	0.537588	0.0251542	0.514722	0.0263079	3600	1800	1800	0.593333	0.453333	0.524268	0.523889	0.521219
							Transformer	0.511025	0.00583495	0.486183	0.0225452	3600	1800	1800	0.543333	0.473333	0.515885	0.509722	0.420979
							TSF-CNN	0.654634	0.132039	0.641652	0.111953	3600	1800	1800	0.703333	0.523333	0.616734	0.614167	0.602657
							TSF-MLP	0.526344	0.0371692	0.526996	0.00503339	3600	1800	1800	0.496667	0.576667	0.542062	0.537222	0.521538
2022v1_bmi_simulation_shape_cohorts_Simulation_Cohort_5_9045992_0.25_0.25_0.25_IrrNMP_0.5_0.953	25	none	0.5	0.25	0.25	95.3	CRNN	0.561773	0.0468286	0.531852	0.0352601	2700	1800	900	0.57	0.52	0.613038	0.553333	0.50783
							FCNN	0.574981	0.0284895	0.534937	0.0284717	2700	1800	900	0.823333	0.253333	0.60307	0.635185	0.603934
							GAF-CNN	0.899063	0.0109352	0.870707	0.00615558	2700	1800	900	0.796667	0.79	0.808835	0.794074	0.797916
							MLP	0.531419	0.00776958	0.499795	0.0123126	2700	1800	900	0.76	0.27	0.572256	0.597037	0.572589
							ResNet	0.549286	0.0369953	0.510739	0.0102222	2700	1800	900	0.436667	0.613333	0.598259	0.495185	0.454549
							RNN-FCN	0.740277	0.0528974	0.684461	0.0393021	2700	1800	900	0.67	0.623333	0.683041	0.654815	0.662713
							Transformer	0.523182	0.000230124	0.515068	0.00564442	2700	1800	900	0.353333	0.7	0.585688	0.468889	0.467436
							TSF-CNN	0.795857	0.0252816	0.807956	0.00381918	2700	1800	900	0.806667	0.686667	0.772298	0.767407	0.769336
							TSF-MLP	0.556157	0.0303205	0.52994	0.0398807	2700	1800	900	0.8	0.28	0.632145	0.627037	0.589758
2022v1_bmi_simulation_shape_cohorts_Simulation_Cohort_5_9045992_0.25_0.25_0.25_IrrNMP_0.25_0.953	25	none	0.25	0.25	0.25	95.3	CRNN	0.534197	0.0256959	0.531311	0.0508523	2250	1800	450	0.746667	0.336667	0.705227	0.662667	0.675457
							FCNN	0.547556	0.0236404	0.565444	0.0357078	2250	1800	450	0.55	0.596667	0.741137	0.560444	0.564837
							GAF-CNN	0.815886	0.0560998	0.844133	0.019069	2250	1800	450	0.786667	0.76	0.837205	0.780889	0.797417
							MLP	0.532833	0.0255916	0.51457	0.0361289	2250	1800	450	0.8	0.266667	0.706802	0.693778	0.682943
							ResNet	0.524476	0.0150796	0.507519	0.0168757	2250	1800	450	0.516667	0.533333	0.699371	0.52	0.548107
							RNN-FCN	0.659973	0.0772319	0.594119	0.062623	2250	1800	450	0.653333	0.55	0.739173	0.632444	0.666499
							Transformer	0.54475	0.0134785	0.521904	0.00784048	2250	1800	450	0.78	0.306667	0.707187	0.686667	0.695702
							TSF-CNN	0.731546	0.013216	0.692648	0.0146836	2250	1800	450	0.78	0.536667	0.774041	0.732889	0.747865
							TSF-MLP	0.547697	0.0627479	0.561606	0.00500102	2250	1800	450	0.766667	0.386667	0.731264	0.688	0.700658
2022v1_bmi_simulation_shape_cohorts_Simulation_Cohort_5_9045992_0.25_0.25_0.25_IrrNMP_0.75_0.953	25	none	0.75	0.25	0.25	95.3	CRNN	0.53166	0.0130328	0.554876	0.0150021	3150	1800	1350	0.546667	0.55	0.559505	0.546984	0.543262
							FCNN	0.554287	0.0117147	0.522041	0.00712183	3150	1800	1350	0.79	0.286667	0.563141	0.575238	0.543877
							GAF-CNN	0.898152	0.012804	0.894136	0.00193383	3150	1800	1350	0.833333	0.796667	0.819087	0.816825	0.816826
							MLP	0.531242	0.0308322	0.477641	0.0215561	3150	1800	1350	0.23	0.783333	0.522683	0.467619	0.405669
							ResNet	0.530967	0.0289555	0.502519	0.016285	3150	1800	1350	0.616667	0.43	0.553795	0.537143	0.484854
							RNN-FCN	0.743714	0.0406018	0.770688	0.0279084	3150	1800	1350	0.72	0.703333	0.719632	0.712698	0.712437
							Transformer	0.523091	0.0276252	0.510758	0.0124472	3150	1800	1350	0.483333	0.57	0.541628	0.521587	0.5087
							TSF-CNN	0.835293	0.00848134	0.84554	0.0121954	3150	1800	1350	0.85	0.69	0.78355	0.78254	0.780243
							TSF-MLP	0.53503	0.0361317	0.56036	0.0512388	3150	1800	1350	0.816667	0.316667	0.595815	0.603175	0.571959
2022v1_bmi_simulation_shape_cohorts_Simulation_Cohort_5_9045992_0.25_0.25_0.25_IrrNMP_1_0.953	25	none	1	0.25	0.25	95.3	CRNN	0.551855	0.0311506	0.553939	0.0120375	3600	1800	1800	0.726667	0.39	0.569714	0.557778	0.541861
							FCNN	0.556386	0.0258351	0.531274	0.012149	3600	1800	1800	0.763333	0.306667	0.556708	0.534722	0.493886
							GAF-CNN	0.900803	0.0179869	0.900799	0.00332477	3600	1800	1800	0.85	0.77	0.814082	0.811389	0.810988
							MLP	0.515495	0.0123314	0.51022	0.0117635	3600	1800	1800	0.51	0.533333	0.529246	0.521111	0.485318
							ResNet	0.642275	0.204549	0.631611	0.204863	3600	1800	1800	0.816667	0.41	0.625991	0.612778	0.573838
							RNN-FCN	0.774228	0.0638611	0.788638	0.0574141	3600	1800	1800	0.75	0.713333	0.732014	0.730833	0.730571
							Transformer	0.520141	0.00930636	0.511826	0.00783041	3600	1800	1800	0.786667	0.253333	0.534572	0.521389	0.480423
							TSF-CNN	0.86369	0.0250034	0.870687	0.00623556	3600	1800	1800	0.833333	0.763333	0.798045	0.796111	0.79578
							TSF-MLP	0.519	0.0171485	0.535707	0.0195632	3600	1800	1800	0.593333	0.503333	0.554588	0.5475	0.534821
2022v1_bmi_simulation_shape_cohorts_Simulation_Cohort_5_9045992_0.25_0.95_0_none_0.5_0.993	0	none	0.5	0.25	0.95	99.3	CRNN	0.826231	0.0154642	0.801244	0	2700	1800	900	0.84	0.6	0.757849	0.762222	0.759358
							FCNN	0.829102	0.0199626	0.818544	1.21667e-08	2700	1800	900	0.84	0.673333	0.785777	0.786296	0.786025
							GAF-CNN	0.818043	0.0156635	0.821885	6.41499e-06	2700	1800	900	0.83	0.66	0.776482	0.776667	0.776573
							MLP	0.823423	0.0068563	0.821323	9.70369e-05	2700	1800	900	0.78	0.72	0.771509	0.76	0.763762
							ResNet	0.819493	0.006212	0.78795	0.000777296	2700	1800	900	0.69	0.766667	0.754248	0.715556	0.723363
							RNN-FCN	0.813824	0.00973044	0.8078	0.000944428	2700	1800	900	0.73	0.733333	0.7579	0.732222	0.738013
							Transformer	0.820599	0.00919086	0.810432	4.97163e-05	2700	1800	900	0.65	0.81	0.758236	0.701111	0.709638
							TSF-CNN	0.826216	0.0176236	0.808191	3.20752e-06	2700	1800	900	0.78	0.68	0.755009	0.746667	0.749766
							TSF-MLP	0.816557	0.00349647	0.809001	0.000300017	2700	1800	900	0.696667	0.77	0.759031	0.720741	0.728391
2022v1_bmi_simulation_shape_cohorts_Simulation_Cohort_5_9045992_0.25_0.95_0_none_0.25_0.993	0	none	0.25	0.25	0.95	99.3	CRNN	0.802412	0.0579384	0.831456	2.10734e-08	2250	1800	450	0.71	0.81	0.830655	0.728	0.753681
							FCNN	0.788471	0.00588214	0.869578	0	2250	1800	450	0.88	0.72	0.859526	0.845333	0.850668
							GAF-CNN	0.797941	0.0510866	0.796344	0	2250	1800	450	0.75	0.69	0.805769	0.737333	0.758569
							MLP	0.812153	0.0278947	0.834343	3.20748e-06	2250	1800	450	0.82	0.7	0.830385	0.793333	0.805817
							ResNet	0.779399	0.0256016	0.850726	0.000984844	2250	1800	450	0.78	0.75	0.835121	0.778667	0.795451
							RNN-FCN	0.800504	0.00873587	0.854074	0.00345127	2250	1800	450	0.69	0.87	0.844724	0.722667	0.749871
							Transformer	0.74622	0.0430419	0.768337	0.0696016	2250	1800	450	0.85	0.596667	0.815404	0.800444	0.806243
							TSF-CNN	0.794015	0.00809698	0.8007	1.21667e-08	2250	1800	450	0.88	0.59	0.824288	0.818667	0.821238
							TSF-MLP	0.795719	0.0326366	0.852402	0.000723297	2250	1800	450	0.86	0.68	0.841592	0.824	0.830707
2022v1_bmi_simulation_shape_cohorts_Simulation_Cohort_5_9045992_0.25_0.95_0_none_0.75_0.993	0	none	0.75	0.25	0.95	99.3	CRNN	0.821497	0.00488475	0.790019	1.21667e-08	3150	1800	1350	0.69	0.74	0.719366	0.710476	0.711949
							FCNN	0.807312	0.0059106	0.810896	2.82871e-06	3150	1800	1350	0.69	0.79	0.744818	0.731429	0.732748
							GAF-CNN	0.80329	0.00603636	0.823904	0	3150	1800	1350	0.79	0.7	0.753798	0.754286	0.753997
							MLP	0.818351	0.00484393	0.793262	0.000236293	3150	1800	1350	0.71	0.74	0.730246	0.72381	0.725119
							ResNet	0.805244	0.0142457	0.814996	8.70961e-05	3150	1800	1350	0.65	0.82	0.748165	0.72381	0.724405
							RNN-FCN	0.806376	0.0125734	0.820198	0.000811224	3150	1800	1350	0.77	0.723333	0.752428	0.751111	0.751474
							Transformer	0.805478	0.00934876	0.819973	2.13841e-06	3150	1800	1350	0.68	0.8	0.750798	0.734286	0.735455
							TSF-CNN	0.812566	0.00612773	0.820448	1.21667e-08	3150	1800	1350	0.73	0.76	0.751445	0.744762	0.74599
							TSF-MLP	0.809977	0.0109681	0.810552	1.21667e-08	3150	1800	1350	0.71	0.76	0.74258	0.734286	0.735626
2022v1_bmi_simulation_shape_cohorts_Simulation_Cohort_5_9045992_0.25_0.95_0_none_1_0.993	0	none	1	0.25	0.95	99.3	CRNN	0.815719	0.00459361	0.80435	1.21667e-08	3600	1800	1800	0.78	0.69	0.73447	0.7325	0.731937
							FCNN	0.81572	0.0045923	0.804351	1.21667e-08	3600	1800	1800	0.78	0.69	0.73447	0.7325	0.731937
							GAF-CNN	0.815719	0.00459361	0.80435	1.21667e-08	3600	1800	1800	0.78	0.69	0.73447	0.7325	0.731937
							MLP	0.815719	0.0045928	0.80435	0	3600	1800	1800	0.78	0.69	0.73447	0.7325	0.731937
							ResNet	0.815722	0.00459161	0.804337	2.36927e-05	3600	1800	1800	0.78	0.69	0.73447	0.7325	0.731937
							RNN-FCN	0.814349	0.00446345	0.802627	0.00160377	3600	1800	1800	0.736667	0.73	0.73484	0.731389	0.730395
							Transformer	0.815719	0.0045928	0.80435	1.21667e-08	3600	1800	1800	0.78	0.69	0.73447	0.7325	0.731937
							TSF-CNN	0.815746	0.00457581	0.80435	1.21667e-08	3600	1800	1800	0.78	0.69	0.73447	0.7325	0.731937
							TSF-MLP	0.815719	0.00459361	0.80435	1.21667e-08	3600	1800	1800	0.78	0.69	0.73447	0.7325	0.731937
2022v1_bmi_simulation_shape_cohorts_Simulation_Cohort_5_9045992_0.25_0.95_0.1_IrrNMP_0.5_0.976	10	none	0.5	0.25	0.95	97.6	CRNN	0.755977	0.0218652	0.747759	0.0108302	2700	1800	900	0.633333	0.733333	0.721191	0.667407	0.675282
							FCNN	0.696396	0.0323195	0.667057	0.0273686	2700	1800	900	0.666667	0.606667	0.673621	0.645926	0.653861
							GAF-CNN	0.804278	0.0225074	0.813007	0.00241	2700	1800	900	0.753333	0.726667	0.763717	0.745556	0.750577
							MLP	0.572703	0.0335717	0.539308	0.033558	2700	1800	900	0.78	0.346667	0.620761	0.636667	0.621337
							ResNet	0.569567	0.0311197	0.566944	0.0454557	2700	1800	900	0.793333	0.336667	0.621682	0.641852	0.622619
							RNN-FCN	0.701697	0.0765426	0.672011	0.0482761	2700	1800	900	0.67	0.596667	0.672999	0.646296	0.652694
							Transformer	0.548695	0.00510079	0.565793	0.0183765	2700	1800	900	0.7	0.433333	0.619467	0.610741	0.60721
							TSF-CNN	0.813635	0.0147305	0.780937	0.00288083	2700	1800	900	0.783333	0.673333	0.755018	0.747037	0.749972
							TSF-MLP	0.750723	0.0230839	0.723754	0.0192523	2700	1800	900	0.703333	0.676667	0.720195	0.693704	0.700369
2022v1_bmi_simulation_shape_cohorts_Simulation_Cohort_5_9045992_0.25_0.95_0.1_IrrNMP_0.25_0.976	10	none	0.25	0.25	0.95	97.6	CRNN	0.743338	0.0441105	0.695093	0.0139098	2250	1800	450	0.763333	0.523333	0.763934	0.714667	0.733023
							FCNN	0.720181	0.0213316	0.650437	0.0161509	2250	1800	450	0.74	0.513333	0.753117	0.694222	0.716022
							GAF-CNN	0.820213	0.0326861	0.774463	0.009701	2250	1800	450	0.773333	0.646667	0.802968	0.747556	0.765204
							MLP	0.546813	0.044452	0.552094	0.0531212	2250	1800	450	0.763333	0.366667	0.719409	0.682667	0.691623
							ResNet	0.607624	0.0260196	0.545072	0.0382776	2250	1800	450	0.636667	0.456667	0.711916	0.602667	0.626966
							RNN-FCN	0.70717	0.0540823	0.694896	0.0518463	2250	1800	450	0.766667	0.54	0.773586	0.720889	0.735567
							Transformer	0.541561	0.0435824	0.532437	0.0275056	2250	1800	450	0.58	0.51	0.714522	0.568444	0.592934
							TSF-CNN	0.803382	0.028655	0.744544	0.00578991	2250	1800	450	0.753333	0.686667	0.805837	0.738667	0.759576
							TSF-MLP	0.736178	0.0387477	0.730552	0.0524751	2250	1800	450	0.76	0.626667	0.793654	0.733333	0.751801
2022v1_bmi_simulation_shape_cohorts_Simulation_Cohort_5_9045992_0.25_0.95_0.1_IrrNMP_0.75_0.976	10	none	0.75	0.25	0.95	97.6	CRNN	0.78102	0.0377725	0.79648	0.0432915	3150	1800	1350	0.756667	0.713333	0.740326	0.736508	0.736189
							FCNN	0.721977	0.0132715	0.724907	0.0175254	3150	1800	1350	0.586667	0.756667	0.685953	0.659048	0.658057
							GAF-CNN	0.82074	0.0152409	0.794885	0.00164189	3150	1800	1350	0.75	0.723333	0.740543	0.738095	0.738856
							MLP	0.605912	0.0654102	0.569254	0.0463276	3150	1800	1350	0.71	0.446667	0.594167	0.595873	0.581212
							ResNet	0.623201	0.0329551	0.625849	0.0156389	3150	1800	1350	0.586667	0.643333	0.62425	0.609524	0.609471
							RNN-FCN	0.738493	0.0278826	0.750614	0.0254685	3150	1800	1350	0.723333	0.676667	0.705636	0.70254	0.703066
							Transformer	0.523782	0.0118843	0.529583	0.0325665	3150	1800	1350	0.803333	0.273333	0.565601	0.575238	0.53329
							TSF-CNN	0.806648	0.0262621	0.806207	0.00444963	3150	1800	1350	0.773333	0.726667	0.754661	0.752698	0.75298
							TSF-MLP	0.769982	0.00767566	0.753714	0.0134275	3150	1800	1350	0.696667	0.696667	0.701261	0.695556	0.696816
2022v1_bmi_simulation_shape_cohorts_Simulation_Cohort_5_9045992_0.25_0.95_0.1_IrrNMP_1_0.976	10	none	1	0.25	0.95	97.6	CRNN	0.787609	0.0172659	0.808866	0.00414488	3600	1800	1800	0.74	0.74	0.739699	0.738889	0.738669
							FCNN	0.718194	0.00965829	0.694389	0.0206529	3600	1800	1800	0.583333	0.716667	0.652064	0.6475	0.644999
							GAF-CNN	0.809178	0.018014	0.815042	0.00189156	3600	1800	1800	0.763333	0.736667	0.749605	0.748889	0.748709
							MLP	0.581704	0.0248427	0.586586	0.0280599	3600	1800	1800	0.633333	0.526667	0.590338	0.581667	0.572171
							ResNet	0.555971	0.035361	0.563019	0.0378095	3600	1800	1800	0.58	0.546667	0.573521	0.563611	0.54902
							RNN-FCN	0.771712	0.041117	0.767008	0.0394112	3600	1800	1800	0.7	0.716667	0.710365	0.708889	0.708327
							Transformer	0.584072	0.0289592	0.591517	0.0168303	3600	1800	1800	0.636667	0.533333	0.589884	0.583889	0.577277
							TSF-CNN	0.809177	0.0163461	0.817125	0.00413755	3600	1800	1800	0.776667	0.723333	0.750475	0.749167	0.748839
							TSF-MLP	0.754408	0.0227929	0.760608	0.00831644	3600	1800	1800	0.746667	0.666667	0.707432	0.705278	0.704504
2022v1_bmi_simulation_shape_cohorts_Simulation_Cohort_5_9045992_0.25_0.95_0.5_IrrNMP_0.5_0.97275	50	none	0.5	0.25	0.95	97.275	CRNN	0.579329	0.0516091	0.550906	0.0287987	2700	1800	900	0.533333	0.556667	0.607235	0.540741	0.515964
							FCNN	0.525948	0.0217281	0.535074	0.0074846	2700	1800	900	0.643333	0.43	0.592265	0.572222	0.569229
							GAF-CNN	0.724545	0.0486979	0.713122	0.0287038	2700	1800	900	0.723333	0.616667	0.704615	0.687037	0.691062
							MLP	0.533436	0.0252403	0.511578	0.0392855	2700	1800	900	0.723333	0.33	0.600656	0.592222	0.551896
							ResNet	0.54042	0.00733499	0.515414	0.00646161	2700	1800	900	0.57	0.496667	0.586887	0.545185	0.546832
							RNN-FCN	0.591814	0.0299041	0.536409	0.0146167	2700	1800	900	0.576667	0.503333	0.5999	0.552222	0.54099
							Transformer	0.536319	0.0172917	0.496478	0.0142266	2700	1800	900	0.53	0.51	0.573747	0.521852	0.52565
							TSF-CNN	0.673357	0.0591849	0.648213	0.0277584	2700	1800	900	0.8	0.43	0.668637	0.677778	0.666128
							TSF-MLP	0.545335	0.0324856	0.520223	0.0172704	2700	1800	900	0.413333	0.646667	0.598246	0.491852	0.461664
2022v1_bmi_simulation_shape_cohorts_Simulation_Cohort_5_9045992_0.25_0.95_0.5_IrrNMP_0.25_0.97275	50	none	0.25	0.25	0.95	97.275	CRNN	0.558768	0.0528968	0.585589	0.0149229	2250	1800	450	0.656667	0.506667	0.72921	0.628	0.657996
							FCNN	0.556458	0.0371727	0.566233	0.0451353	2250	1800	450	0.743333	0.396667	0.720674	0.672889	0.691101
							GAF-CNN	0.652973	0.0582141	0.636796	0.05229	2250	1800	450	0.66	0.566667	0.748954	0.641333	0.670773
							MLP	0.552825	0.0301298	0.474233	0.0530172	2250	1800	450	0.103333	0.936667	0.731184	0.272444	0.209167
							ResNet	0.549009	0.0617539	0.50483	0.0102678	2250	1800	450	0.846667	0.216667	0.706972	0.720444	0.702834
							RNN-FCN	0.571449	0.0178311	0.496133	0.0761037	2250	1800	450	0.586667	0.493333	0.72732	0.569778	0.522471
							Transformer	0.561383	0.0244261	0.542689	0.0245678	2250	1800	450	0.63	0.47	0.709511	0.597333	0.633728
							TSF-CNN	0.685587	0.0283334	0.636037	0.0236464	2250	1800	450	0.743333	0.486667	0.748457	0.692889	0.712627
							TSF-MLP	0.543859	0.0070002	0.535807	0.031418	2250	1800	450	0.67	0.41	0.714058	0.618222	0.624339
2022v1_bmi_simulation_shape_cohorts_Simulation_Cohort_5_9045992_0.25_0.95_0.5_IrrNMP_0.75_0.97275	50	none	0.75	0.25	0.95	97.275	CRNN	0.577154	0.0150403	0.58682	0.0359739	3150	1800	1350	0.64	0.52	0.592862	0.586349	0.57886
							FCNN	0.538075	0.0225573	0.54542	0.0139527	3150	1800	1350	0.5	0.596667	0.559473	0.540317	0.537094
							GAF-CNN	0.744101	0.0195016	0.715633	0.00608796	3150	1800	1350	0.643333	0.69	0.676064	0.664127	0.665144
							MLP	0.516529	0.007002	0.526897	0.0050289	3150	1800	1350	0.483333	0.586667	0.548542	0.528254	0.520716
							ResNet	0.530765	0.013288	0.538227	0.0210362	3150	1800	1350	0.49	0.59	0.562403	0.531746	0.502887
							RNN-FCN	0.568876	0.0361829	0.538891	0.0139498	3150	1800	1350	0.523333	0.55	0.556234	0.535873	0.515065
							Transformer	0.523665	0.0295885	0.500019	0.0280746	3150	1800	1350	0.7	0.34	0.556333	0.543175	0.466845
							TSF-CNN	0.70431	0.00688474	0.701893	0.00171544	3150	1800	1350	0.746667	0.57	0.668073	0.670794	0.668277
							TSF-MLP	0.587331	0.0131114	0.589936	0.0149957	3150	1800	1350	0.733333	0.42	0.596827	0.6	0.585833
2022v1_bmi_simulation_shape_cohorts_Simulation_Cohort_5_9045992_0.25_0.95_0.5_IrrNMP_1_0.97275	50	none	1	0.25	0.95	97.275	CRNN	0.588246	0.00703391	0.60319	0.0208602	3600	1800	1800	0.436667	0.726667	0.589806	0.582222	0.571994
							FCNN	0.538628	0.020365	0.56057	0.0200896	3600	1800	1800	0.683333	0.426667	0.566953	0.554722	0.530611
							GAF-CNN	0.747979	0.0151809	0.752424	0.00517189	3600	1800	1800	0.713333	0.676667	0.69681	0.695833	0.695441
							MLP	0.524558	0.0166136	0.51759	0.0122615	3600	1800	1800	0.813333	0.246667	0.545225	0.529722	0.488491
							ResNet	0.528182	0.0126157	0.534942	0.0126085	3600	1800	1800	0.73	0.363333	0.551671	0.544722	0.528806
							RNN-FCN	0.558435	0.0323206	0.538367	0.0533589	3600	1800	1800	0.616667	0.47	0.544425	0.541667	0.531579
							Transformer	0.515883	0.00917957	0.496673	0.0376774	3600	1800	1800	0.506667	0.5	0.511916	0.502778	0.458658
							TSF-CNN	0.731393	0.012411	0.719606	0.00817042	3600	1800	1800	0.703333	0.633333	0.670496	0.668889	0.668135
							TSF-MLP	0.568388	0.00972171	0.569207	0.0187795	3600	1800	1800	0.553333	0.573333	0.570097	0.5625	0.550621
2022v1_bmi_simulation_shape_cohorts_Simulation_Cohort_5_9045992_0.25_0.95_0.25_IrrNMP_0.5_0.979	25	none	0.5	0.25	0.95	97.9	CRNN	0.662637	0.0391434	0.684863	0.0178744	2700	1800	900	0.663333	0.623333	0.677849	0.647778	0.656474
							FCNN	0.610963	0.0200682	0.624957	0.0249369	2700	1800	900	0.68	0.523333	0.648302	0.63	0.632692
							GAF-CNN	0.761043	0.0235847	0.789485	0.00764092	2700	1800	900	0.7	0.733333	0.742405	0.71037	0.717846
							MLP	0.566063	0.0384739	0.51736	0.0841056	2700	1800	900	0.673333	0.37	0.576912	0.571481	0.568564
							ResNet	0.526754	0.0177861	0.562058	0.0113584	2700	1800	900	0.696667	0.42	0.614505	0.605926	0.59655
							RNN-FCN	0.588244	0.103264	0.562515	0.0903157	2700	1800	900	0.703333	0.413333	0.608531	0.606296	0.588119
							Transformer	0.53489	0.0155599	0.529719	0.00920223	2700	1800	900	0.783333	0.3	0.599236	0.622222	0.600571
							TSF-CNN	0.780229	0.0112566	0.799328	0.0023847	2700	1800	900	0.71	0.763333	0.761404	0.728519	0.735603
							TSF-MLP	0.661475	0.031667	0.665298	0.0361712	2700	1800	900	0.666667	0.613333	0.679158	0.648148	0.654309
2022v1_bmi_simulation_shape_cohorts_Simulation_Cohort_5_9045992_0.25_0.95_0.25_IrrNMP_0.25_0.979	25	none	0.25	0.25	0.95	97.9	CRNN	0.609903	0.0638479	0.646415	0.0642527	2250	1800	450	0.713333	0.54	0.755262	0.68	0.704851
							FCNN	0.571913	0.0282271	0.565304	0.0232762	2250	1800	450	0.44	0.686667	0.72704	0.488444	0.521323
							GAF-CNN	0.792688	0.0241032	0.792489	0.00900928	2250	1800	450	0.74	0.716667	0.813423	0.737333	0.759216
							MLP	0.51009	0.00405398	0.48207	0.075458	2250	1800	450	0.866667	0.193333	0.700183	0.733333	0.712433
							ResNet	0.538361	0.0179318	0.505511	0.0182809	2250	1800	450	0.796667	0.3	0.712887	0.699111	0.703072
							RNN-FCN	0.635048	0.026813	0.592311	0.0764846	2250	1800	450	0.656667	0.503333	0.728154	0.624	0.65406
							Transformer	0.550243	0.0712465	0.500598	0.0367115	2250	1800	450	0.81	0.25	0.702298	0.698667	0.686246
							TSF-CNN	0.785043	0.030361	0.779085	0.00258525	2250	1800	450	0.753333	0.686667	0.80818	0.740889	0.761061
							TSF-MLP	0.670533	0.0497142	0.644683	0.0289937	2250	1800	450	0.626667	0.63	0.757226	0.627111	0.662975
2022v1_bmi_simulation_shape_cohorts_Simulation_Cohort_5_9045992_0.25_0.95_0.25_IrrNMP_0.75_0.979	25	none	0.75	0.25	0.95	97.9	CRNN	0.729943	0.0208867	0.707741	0.0128312	3150	1800	1350	0.676667	0.623333	0.659977	0.654286	0.65378
							FCNN	0.639299	0.0382013	0.638328	0.0328053	3150	1800	1350	0.723333	0.503333	0.636774	0.628571	0.616726
							GAF-CNN	0.797429	0.0549711	0.789033	0.0113736	3150	1800	1350	0.766667	0.686667	0.734163	0.733968	0.733846
							MLP	0.511431	0.0114201	0.509124	0.00860725	3150	1800	1350	0.713333	0.336667	0.539842	0.552063	0.533773
							ResNet	0.542614	0.0306663	0.528055	0.0609736	3150	1800	1350	0.783333	0.31	0.571222	0.579048	0.541512
							RNN-FCN	0.606016	0.020003	0.616707	0.031082	3150	1800	1350	0.51	0.683333	0.611518	0.585079	0.583176
							Transformer	0.520215	0.0135738	0.500043	0.0269375	3150	1800	1350	0.636667	0.39	0.527303	0.532381	0.508388
							TSF-CNN	0.809333	0.00813299	0.799946	0.00231362	3150	1800	1350	0.733333	0.74	0.74097	0.73619	0.737208
							TSF-MLP	0.695384	0.0275694	0.683617	0.0159886	3150	1800	1350	0.67	0.62	0.655074	0.646984	0.645045
2022v1_bmi_simulation_shape_cohorts_Simulation_Cohort_5_9045992_0.25_0.95_0.25_IrrNMP_1_0.979	25	none	1	0.25	0.95	97.9	CRNN	0.744538	0.042712	0.730832	0.0319407	3600	1800	1800	0.67	0.683333	0.676534	0.676389	0.676317
							FCNN	0.662042	0.0255455	0.661738	0.0023972	3600	1800	1800	0.693333	0.563333	0.632082	0.628889	0.626767
							GAF-CNN	0.797531	0.0057616	0.787746	0.00290392	3600	1800	1800	0.696667	0.733333	0.720251	0.716111	0.714781
							MLP	0.526809	0.00568864	0.52552	0.0269984	3600	1800	1800	0.616667	0.45	0.53586	0.533333	0.520753
							ResNet	0.537816	0.0190417	0.525251	0.0242202	3600	1800	1800	0.606667	0.463333	0.544252	0.534722	0.511912
							RNN-FCN	0.55111	0.0834708	0.558443	0.0541607	3600	1800	1800	0.716667	0.393333	0.560772	0.555	0.540228
							Transformer	0.519249	0.0145932	0.517486	0.0198622	3600	1800	1800	0.836667	0.23	0.55369	0.532778	0.48082
							TSF-CNN	0.796425	0.00861838	0.792006	0.00901321	3600	1800	1800	0.726667	0.716667	0.724904	0.723333	0.722847
							TSF-MLP	0.704845	0.0221713	0.701616	0.005771	3600	1800	1800	0.676667	0.636667	0.662065	0.657222	0.654827
2022v1_bmi_simulation_shape_cohorts_Simulation_Cohort_5_9045992_0.25_1.3_0_none_0.5_0.9845	0	none	0.5	0.25	1.3	98.45	CRNN	0.801425	0.0156727	0.777683	1.21667e-08	2700	1800	900	0.71	0.72	0.74079	0.712222	0.719364
							FCNN	0.792727	0.0206007	0.782844	1.6037e-06	2700	1800	900	0.58	0.85	0.756686	0.67	0.678024
							GAF-CNN	0.793892	0.0058238	0.785733	0	2700	1800	900	0.83	0.59	0.745768	0.75	0.747368
							MLP	0.763623	0.0479226	0.769	0.0286152	2700	1800	900	0.726667	0.676667	0.729739	0.708148	0.713344
							ResNet	0.791253	0.0172819	0.777083	0.00330553	2700	1800	900	0.71	0.73	0.745344	0.717037	0.724046
							RNN-FCN	0.784771	0.0196361	0.790244	0.00055315	2700	1800	900	0.736667	0.693333	0.740093	0.721111	0.726662
							Transformer	0.788664	0.0231618	0.766773	0.0141305	2700	1800	900	0.623333	0.783333	0.740338	0.679259	0.688337
							TSF-CNN	0.785878	0.0271267	0.770041	1.283e-05	2700	1800	900	0.67	0.74	0.732988	0.692222	0.700751
							TSF-MLP	0.796756	0.005978	0.771406	0	2700	1800	900	0.53	0.86	0.75011	0.641111	0.647438
2022v1_bmi_simulation_shape_cohorts_Simulation_Cohort_5_9045992_0.25_1.3_0_none_0.25_0.9845	0	none	0.25	0.25	1.3	98.45	CRNN	0.794208	0.0286926	0.7984	1.21667e-08	2250	1800	450	0.7	0.76	0.814796	0.713333	0.74021
							FCNN	0.806169	0.0378552	0.76888	3.20746e-06	2250	1800	450	0.72	0.71	0.803423	0.717333	0.742379
							GAF-CNN	0.78472	0.0221943	0.796811	1.72064e-08	2250	1800	450	0.7	0.73	0.80671	0.708	0.735101
							MLP	0.750592	0.0407939	0.764726	0.0421766	2250	1800	450	0.736667	0.713333	0.810651	0.732889	0.755427
							ResNet	0.76708	0.0279096	0.741357	0.0614466	2250	1800	450	0.693333	0.706667	0.796733	0.698222	0.726126
							RNN-FCN	0.801316	0.0235664	0.773461	0.00208678	2250	1800	450	0.826667	0.58	0.801905	0.777778	0.787188
							Transformer	0.763736	0.0465164	0.8227	1.21667e-08	2250	1800	450	0.71	0.8	0.829395	0.729333	0.75471
							TSF-CNN	0.794563	0.00843347	0.764526	2.31296e-05	2250	1800	450	0.7	0.69	0.792708	0.698667	0.726082
							TSF-MLP	0.805709	0.0221926	0.779689	0	2250	1800	450	0.7	0.73	0.804699	0.706667	0.733818
2022v1_bmi_simulation_shape_cohorts_Simulation_Cohort_5_9045992_0.25_1.3_0_none_0.75_0.9845	0	none	0.75	0.25	1.3	98.45	CRNN	0.801132	0.0233537	0.779026	0	3150	1800	1350	0.67	0.74	0.709868	0.698095	0.699624
							FCNN	0.802992	0.00856816	0.789975	1.06922e-06	3150	1800	1350	0.69	0.74	0.718234	0.709524	0.710998
							GAF-CNN	0.810299	0.00925786	0.781081	1.21667e-08	3150	1800	1350	0.71	0.72	0.716032	0.710476	0.711774
							MLP	0.802977	0.0145918	0.776773	0.0153136	3150	1800	1350	0.706667	0.72	0.719917	0.713651	0.714994
							ResNet	0.795003	0.0125061	0.797631	0.000807146	3150	1800	1350	0.68	0.78	0.735887	0.720952	0.722257
							RNN-FCN	0.804222	0.0282473	0.783536	0.000699452	3150	1800	1350	0.68	0.76	0.724073	0.711429	0.712868
							Transformer	0.800456	0.0260156	0.765062	0.0113979	3150	1800	1350	0.673333	0.73	0.70769	0.697143	0.698645
							TSF-CNN	0.802819	0.0183762	0.786569	8.55333e-06	3150	1800	1350	0.69	0.74	0.724304	0.715238	0.71669
							TSF-MLP	0.802669	0.0210096	0.787052	1.21667e-08	3150	1800	1350	0.58	0.84	0.729971	0.690476	0.6889
2022v1_bmi_simulation_shape_cohorts_Simulation_Cohort_5_9045992_0.25_1.3_0_none_1_0.9845	0	none	1	0.25	1.3	98.45	CRNN	0.801298	0.0139197	0.779844	0	3600	1800	1800	0.67	0.76	0.712491	0.710833	0.710268
							FCNN	0.801303	0.0139186	0.779845	1.6038e-06	3600	1800	1800	0.67	0.76	0.712491	0.710833	0.710268
							GAF-CNN	0.801298	0.0139197	0.779844	0	3600	1800	1800	0.67	0.76	0.712491	0.710833	0.710268
							MLP	0.797953	0.0172805	0.77675	0.00275441	3600	1800	1800	0.666667	0.76	0.711716	0.71	0.709411
							ResNet	0.801298	0.0139197	0.779844	0	3600	1800	1800	0.67	0.76	0.712491	0.710833	0.710268
							RNN-FCN	0.801651	0.0149699	0.778373	0.00188455	3600	1800	1800	0.683333	0.743333	0.711385	0.710278	0.7099
							Transformer	0.8013	0.0139186	0.779846	1.38893e-06	3600	1800	1800	0.67	0.76	0.712491	0.710833	0.710268
							TSF-CNN	0.801294	0.0139267	0.779828	2.88675e-05	3600	1800	1800	0.67	0.76	0.712491	0.710833	0.710268
							TSF-MLP	0.801298	0.0139197	0.779844	0	3600	1800	1800	0.67	0.76	0.712491	0.710833	0.710268
2022v1_bmi_simulation_shape_cohorts_Simulation_Cohort_5_9045992_0.25_1.3_0.1_IrrNMP_0.5_0.97075	10	none	0.5	0.25	1.3	97.075	CRNN	0.784268	0.0235024	0.758574	0.0166125	2700	1800	900	0.756667	0.64	0.732014	0.72	0.722898
							FCNN	0.775232	0.0126141	0.762263	0.00754603	2700	1800	900	0.726667	0.686667	0.734606	0.713333	0.71925
							GAF-CNN	0.812704	0.0160602	0.813194	0.00229591	2700	1800	900	0.73	0.756667	0.766473	0.739259	0.74566
							MLP	0.73302	0.0198877	0.741279	0.00647787	2700	1800	900	0.783333	0.593333	0.721339	0.718889	0.719629
							ResNet	0.567684	0.0413523	0.560934	0.0362058	2700	1800	900	0.596667	0.54	0.61724	0.577407	0.586056
							RNN-FCN	0.78323	0.00621221	0.759094	0.00197457	2700	1800	900	0.68	0.706667	0.731644	0.69037	0.694879
							Transformer	0.56588	0.0531173	0.599759	0.0419549	2700	1800	900	0.666667	0.53	0.643056	0.618889	0.622025
							TSF-CNN	0.798089	0.00861663	0.786778	0.00231901	2700	1800	900	0.763333	0.693333	0.754548	0.74	0.743867
							TSF-MLP	0.672651	0.040807	0.666313	0.0439389	2700	1800	900	0.76	0.543333	0.689523	0.685185	0.68592
2022v1_bmi_simulation_shape_cohorts_Simulation_Cohort_5_9045992_0.25_1.3_0.1_IrrNMP_0.25_0.97075	10	none	0.25	0.25	1.3	97.075	CRNN	0.766688	0.0223607	0.747128	0.0161195	2250	1800	450	0.716667	0.66	0.792465	0.704444	0.728113
							FCNN	0.77143	0.0175544	0.735446	0.0153909	2250	1800	450	0.676667	0.71	0.795785	0.684444	0.71328
							GAF-CNN	0.802317	0.0457029	0.807141	0.00517823	2250	1800	450	0.7	0.786667	0.822794	0.717333	0.744033
							MLP	0.702237	0.0432501	0.673126	0.00325359	2250	1800	450	0.656667	0.61	0.766219	0.649333	0.67454
							ResNet	0.589762	0.0626118	0.583259	0.0525123	2250	1800	450	0.593333	0.583333	0.732515	0.588444	0.624889
							RNN-FCN	0.754319	0.0377671	0.723893	0.00508721	2250	1800	450	0.686667	0.67	0.788678	0.683556	0.709112
							Transformer	0.615422	0.0465467	0.57613	0.0174154	2250	1800	450	0.616667	0.546667	0.728113	0.600889	0.637196
							TSF-CNN	0.801325	0.0368557	0.79453	0.00263025	2250	1800	450	0.673333	0.776667	0.814268	0.694667	0.724058
							TSF-MLP	0.757111	0.0271079	0.734819	0.00481074	2250	1800	450	0.743333	0.653333	0.796078	0.726667	0.747945
2022v1_bmi_simulation_shape_cohorts_Simulation_Cohort_5_9045992_0.25_1.3_0.1_IrrNMP_0.75_0.97075	10	none	0.75	0.25	1.3	97.075	CRNN	0.792046	0.0272707	0.822598	0.00191938	3150	1800	1350	0.733333	0.776667	0.760899	0.753651	0.754823
							FCNN	0.762611	0.0180227	0.766541	0.0170409	3150	1800	1350	0.71	0.703333	0.714094	0.708254	0.708963
							GAF-CNN	0.796365	0.0120332	0.807614	0.000710844	3150	1800	1350	0.74	0.74	0.744426	0.74	0.740911
							MLP	0.718955	0.0213474	0.705901	0.0213171	3150	1800	1350	0.736667	0.563333	0.663163	0.665079	0.662177
							ResNet	0.602755	0.0538817	0.606925	0.0728338	3150	1800	1350	0.64	0.553333	0.605231	0.603492	0.604085
							RNN-FCN	0.753861	0.0253401	0.805731	0.00552808	3150	1800	1350	0.676667	0.793333	0.745998	0.728254	0.728798
							Transformer	0.57812	0.0181658	0.573644	0.0137351	3150	1800	1350	0.543333	0.606667	0.587737	0.569841	0.565774
							TSF-CNN	0.792599	0.0147018	0.81886	0.00385557	3150	1800	1350	0.75	0.753333	0.756777	0.752063	0.75288
							TSF-MLP	0.664816	0.0669512	0.668186	0.0369375	3150	1800	1350	0.6	0.683333	0.661125	0.635556	0.628727
2022v1_bmi_simulation_shape_cohorts_Simulation_Cohort_5_9045992_0.25_1.3_0.1_IrrNMP_1_0.97075	10	none	1	0.25	1.3	97.075	CRNN	0.792137	0.0067717	0.809965	0.00548738	3600	1800	1800	0.776667	0.703333	0.739908	0.738611	0.738261
							FCNN	0.7633	0.015273	0.783379	0.00329648	3600	1800	1800	0.76	0.666667	0.717927	0.714722	0.713657
							GAF-CNN	0.797244	0.00739978	0.818144	0.00133334	3600	1800	1800	0.696667	0.8	0.751652	0.748333	0.747507
							MLP	0.718452	0.0108796	0.727321	0.000449505	3600	1800	1800	0.69	0.653333	0.674971	0.672222	0.670911
							ResNet	0.725423	0.115461	0.736607	0.142966	3600	1800	1800	0.636667	0.73	0.686182	0.683611	0.681338
							RNN-FCN	0.783727	0.00721186	0.803794	0.00516971	3600	1800	1800	0.7	0.763333	0.73681	0.7325	0.731277
							Transformer	0.59377	0.0548869	0.55836	0.0507392	3600	1800	1800	0.6	0.523333	0.570611	0.562778	0.554455
							TSF-CNN	0.789494	0.0108419	0.813326	0.00275188	3600	1800	1800	0.766667	0.726667	0.746861	0.746389	0.746266
							TSF-MLP	0.591059	0.0721237	0.62787	0.0726484	3600	1800	1800	0.653333	0.603333	0.636066	0.6275	0.618428
2022v1_bmi_simulation_shape_cohorts_Simulation_Cohort_5_9045992_0.25_1.3_0.5_IrrNMP_0.5_0.99025	50	none	0.5	0.25	1.3	99.025	CRNN	0.598461	0.0300031	0.623263	0.0106637	2700	1800	900	0.706667	0.503333	0.649533	0.640741	0.643193
							FCNN	0.603145	0.0456933	0.595745	0.0240375	2700	1800	900	0.686667	0.49	0.633684	0.620741	0.623706
							GAF-CNN	0.732281	0.0296787	0.742157	0.00697399	2700	1800	900	0.643333	0.713333	0.719885	0.667407	0.673307
							MLP	0.532856	0.0107525	0.553961	0.0291047	2700	1800	900	0.67	0.446667	0.61245	0.595926	0.589248
							ResNet	0.54563	0.0123135	0.533856	0.0199926	2700	1800	900	0.59	0.496667	0.600539	0.556667	0.54517
							RNN-FCN	0.54743	0.0128347	0.499322	0.0289368	2700	1800	900	0.693333	0.346667	0.582337	0.578519	0.547242
							Transformer	0.512755	0.00585196	0.524876	0.0176752	2700	1800	900	0.556667	0.5	0.599367	0.54	0.516195
							TSF-CNN	0.735626	0.0464935	0.697633	0.0142908	2700	1800	900	0.726667	0.583333	0.69295	0.678519	0.681544
							TSF-MLP	0.54972	0.0381983	0.587351	0.0473388	2700	1800	900	0.69	0.47	0.632813	0.615556	0.612454
2022v1_bmi_simulation_shape_cohorts_Simulation_Cohort_5_9045992_0.25_1.3_0.5_IrrNMP_0.25_0.99025	50	none	0.25	0.25	1.3	99.025	CRNN	0.5542	0.0473641	0.598596	0.0356259	2250	1800	450	0.823333	0.363333	0.740027	0.731556	0.733037
							FCNN	0.562589	0.0207018	0.527452	0.0402868	2250	1800	450	0.65	0.43	0.710763	0.606222	0.606635
							GAF-CNN	0.599077	0.0579995	0.659	0.0410046	2250	1800	450	0.65	0.603333	0.758337	0.639556	0.666164
							MLP	0.557418	0.0111442	0.479296	0.0134099	2250	1800	450	0.646667	0.383333	0.699115	0.594667	0.572181
							ResNet	0.544599	0.0288459	0.520922	0.0257683	2250	1800	450	0.64	0.433333	0.708161	0.598222	0.607122
							RNN-FCN	0.540615	0.0471243	0.556748	0.0628707	2250	1800	450	0.556667	0.556667	0.715391	0.556	0.598044
							Transformer	0.519279	0.00206206	0.491352	0.0446788	2250	1800	450	0.763333	0.28	0.697787	0.667556	0.655405
							TSF-CNN	0.657953	0.0982199	0.676731	0.0536247	2250	1800	450	0.82	0.456667	0.767238	0.750222	0.756515
							TSF-MLP	0.54547	0.0780537	0.526652	0.0284824	2250	1800	450	0.633333	0.463333	0.728887	0.598667	0.579569
2022v1_bmi_simulation_shape_cohorts_Simulation_Cohort_5_9045992_0.25_1.3_0.5_IrrNMP_0.75_0.99025	50	none	0.75	0.25	1.3	99.025	CRNN	0.607404	0.0143411	0.626363	0.0150193	3150	1800	1350	0.68	0.526667	0.617854	0.613016	0.605751
							FCNN	0.556259	0.010379	0.51923	0.0156118	3150	1800	1350	0.783333	0.286667	0.563164	0.568889	0.532907
							GAF-CNN	0.748411	0.0111656	0.732572	0.00863513	3150	1800	1350	0.743333	0.603333	0.683368	0.684127	0.682562
							MLP	0.526029	0.015962	0.535519	0.00361496	3150	1800	1350	0.72	0.356667	0.559153	0.565397	0.544712
							ResNet	0.569301	0.0258185	0.515833	0.0184173	3150	1800	1350	0.813333	0.253333	0.554993	0.573968	0.536198
							RNN-FCN	0.632109	0.0557194	0.625735	0.0838703	3150	1800	1350	0.79	0.416667	0.635738	0.628571	0.594589
							Transformer	0.543823	0.0274079	0.518537	0.0270334	3150	1800	1350	0.743333	0.316667	0.571438	0.561905	0.507292
							TSF-CNN	0.721717	0.00172093	0.719488	0.00617786	3150	1800	1350	0.603333	0.726667	0.676145	0.658095	0.659331
							TSF-MLP	0.531486	0.0026132	0.52452	0.0184069	3150	1800	1350	0.52	0.563333	0.561792	0.537143	0.507897
2022v1_bmi_simulation_shape_cohorts_Simulation_Cohort_5_9045992_0.25_1.3_0.5_IrrNMP_1_0.99025	50	none	1	0.25	1.3	99.025	CRNN	0.663644	0.0350439	0.670168	0.0305626	3600	1800	1800	0.75	0.5	0.636658	0.628056	0.622305
							FCNN	0.562162	0.0248164	0.547695	0.0180053	3600	1800	1800	0.61	0.486667	0.554482	0.549444	0.541995
							GAF-CNN	0.756444	0.00288911	0.741969	0.00265653	3600	1800	1800	0.796667	0.57	0.693462	0.683333	0.679101
							MLP	0.573357	0.0186997	0.559969	0.00747159	3600	1800	1800	0.54	0.563333	0.554174	0.5525	0.548946
							ResNet	0.533103	0.0166599	0.522766	0.0268244	3600	1800	1800	0.78	0.276667	0.545501	0.530833	0.494845
							RNN-FCN	0.706719	0.00384394	0.691529	0.0102251	3600	1800	1800	0.696667	0.6	0.650475	0.647778	0.646194
							Transformer	0.518635	0.0121712	0.501679	0.021238	3600	1800	1800	0.463333	0.57	0.536304	0.516944	0.453666
							TSF-CNN	0.730692	0.00879344	0.740713	0.00488986	3600	1800	1800	0.736667	0.633333	0.686754	0.684444	0.683486
							TSF-MLP	0.572104	0.00863276	0.574178	0.0195293	3600	1800	1800	0.79	0.343333	0.583116	0.566667	0.542862
2022v1_bmi_simulation_shape_cohorts_Simulation_Cohort_5_9045992_0.25_1.3_0.25_IrrNMP_0.5_0.9905	25	none	0.5	0.25	1.3	99.05	CRNN	0.691743	0.0246031	0.688663	0.0125534	2700	1800	900	0.586667	0.703333	0.684965	0.624815	0.635017
							FCNN	0.693716	0.0702522	0.675144	0.066862	2700	1800	900	0.546667	0.73	0.683147	0.607778	0.617779
							GAF-CNN	0.793646	0.0260901	0.755848	0.00269041	2700	1800	900	0.77	0.633333	0.73179	0.724815	0.727532
							MLP	0.609642	0.0312229	0.620292	0.0331452	2700	1800	900	0.663333	0.54	0.645201	0.621852	0.627286
							ResNet	0.586365	0.0368861	0.556119	0.0275078	2700	1800	900	0.58	0.533333	0.603426	0.561852	0.572988
							RNN-FCN	0.648455	0.116548	0.627134	0.0888927	2700	1800	900	0.55	0.66	0.652575	0.587778	0.598961
							Transformer	0.548567	0.046507	0.541637	0.00289477	2700	1800	900	0.696667	0.42	0.61408	0.604815	0.598765
							TSF-CNN	0.758111	0.00899378	0.776469	0.00702359	2700	1800	900	0.7	0.72	0.737519	0.707037	0.714394
							TSF-MLP	0.573991	0.0303563	0.57478	0.0547821	2700	1800	900	0.7	0.443333	0.622965	0.614074	0.611704
2022v1_bmi_simulation_shape_cohorts_Simulation_Cohort_5_9045992_0.25_1.3_0.25_IrrNMP_0.25_0.9905	25	none	0.25	0.25	1.3	99.05	CRNN	0.733253	0.0310943	0.687885	0.0141906	2250	1800	450	0.713333	0.553333	0.761689	0.679556	0.701973
							FCNN	0.67175	0.0326643	0.656741	0.00888217	2250	1800	450	0.596667	0.636667	0.756825	0.604889	0.636663
							GAF-CNN	0.773212	0.0271811	0.750896	0.00548919	2250	1800	450	0.556667	0.83	0.809162	0.610667	0.646434
							MLP	0.56299	0.0730776	0.59077	0.0334626	2250	1800	450	0.63	0.543333	0.733328	0.612889	0.646725
							ResNet	0.566106	0.0467566	0.543759	0.0389746	2250	1800	450	0.586667	0.523333	0.714586	0.573778	0.610082
							RNN-FCN	0.658816	0.0456183	0.656263	0.0297354	2250	1800	450	0.636667	0.606667	0.75828	0.630667	0.658704
							Transformer	0.568023	0.00911611	0.529459	0.0356526	2250	1800	450	0.763333	0.36	0.716732	0.679556	0.693009
							TSF-CNN	0.791142	0.0250653	0.764304	0.00496198	2250	1800	450	0.75	0.673333	0.802714	0.735556	0.756488
							TSF-MLP	0.6033	0.0377227	0.579296	0.0833086	2250	1800	450	0.58	0.596667	0.73851	0.586667	0.609218
2022v1_bmi_simulation_shape_cohorts_Simulation_Cohort_5_9045992_0.25_1.3_0.25_IrrNMP_0.75_0.9905	25	none	0.75	0.25	1.3	99.05	CRNN	0.741782	0.00789763	0.75754	0.0252103	3150	1800	1350	0.683333	0.723333	0.712504	0.70127	0.701756
							FCNN	0.709683	0.0356485	0.728394	0.0146305	3150	1800	1350	0.706667	0.643333	0.683524	0.679048	0.678225
							GAF-CNN	0.782362	0.0125702	0.763744	0.00209022	3150	1800	1350	0.686667	0.723333	0.712083	0.703492	0.704827
							MLP	0.632212	0.0197927	0.623436	0.0121318	3150	1800	1350	0.603333	0.603333	0.614705	0.605079	0.605175
							ResNet	0.562371	0.0493884	0.565347	0.0698649	3150	1800	1350	0.67	0.463333	0.576738	0.579365	0.564001
							RNN-FCN	0.679154	0.0277982	0.680815	0.00851858	3150	1800	1350	0.666667	0.606667	0.644675	0.641905	0.642523
							Transformer	0.532278	0.0276174	0.561066	0.019384	3150	1800	1350	0.63	0.493333	0.572612	0.569841	0.562806
							TSF-CNN	0.775448	0.0187675	0.777895	0.00364075	3150	1800	1350	0.74	0.696667	0.724243	0.720952	0.72129
							TSF-MLP	0.597024	0.064839	0.597964	0.0790984	3150	1800	1350	0.756667	0.436667	0.61209	0.618413	0.595091
2022v1_bmi_simulation_shape_cohorts_Simulation_Cohort_5_9045992_0.25_1.3_0.25_IrrNMP_1_0.9905	25	none	1	0.25	1.3	99.05	CRNN	0.759954	0.0158983	0.773205	0.00830887	3600	1800	1800	0.773333	0.656667	0.719873	0.715833	0.714556
							FCNN	0.668158	0.0299192	0.641803	0.02704	3600	1800	1800	0.716667	0.503333	0.620632	0.610833	0.601738
							GAF-CNN	0.776125	0.010237	0.784355	0.00607386	3600	1800	1800	0.72	0.713333	0.720458	0.718056	0.717303
							MLP	0.637091	0.0535035	0.629807	0.0447744	3600	1800	1800	0.696667	0.506667	0.610086	0.602222	0.596106
							ResNet	0.56057	0.0252705	0.563191	0.0551245	3600	1800	1800	0.633333	0.476667	0.561014	0.554722	0.526654
							RNN-FCN	0.690307	0.0227407	0.701936	0.0188413	3600	1800	1800	0.69	0.623333	0.659822	0.656944	0.655522
							Transformer	0.568563	0.0536734	0.552564	0.0112772	3600	1800	1800	0.636667	0.47	0.566035	0.553056	0.535854
							TSF-CNN	0.77761	0.00658	0.786561	0.0044635	3600	1800	1800	0.696667	0.74	0.721414	0.720556	0.720277
							TSF-MLP	0.609715	0.0522142	0.592422	0.0503254	3600	1800	1800	0.763333	0.42	0.610708	0.590556	0.573493
2022v1_bmi_simulation_shape_cohorts_Simulation_Cohort_5_9045992_0.25_1.65_0_none_0.5_0.9945	0	none	0.5	0.25	1.65	99.45	CRNN	0.797714	0.0141072	0.782422	1.21667e-08	2700	1800	900	0.74	0.69	0.742775	0.725556	0.73087
							FCNN	0.792101	0.0338275	0.797906	1.21667e-08	2700	1800	900	0.7	0.76	0.753208	0.717778	0.725347
							GAF-CNN	0.799007	0.00622583	0.759578	0	2700	1800	900	0.75	0.64	0.724612	0.712222	0.716655
							MLP	0.787676	0.0304377	0.761744	0.000121091	2700	1800	900	0.76	0.63	0.723168	0.714444	0.71785
							ResNet	0.784132	0.0184156	0.780151	0.0100974	2700	1800	900	0.74	0.703333	0.748932	0.73037	0.735846
							RNN-FCN	0.782762	0.0156088	0.765028	0.0287957	2700	1800	900	0.736667	0.693333	0.74225	0.723704	0.729268
							Transformer	0.801019	0.015918	0.78465	0	2700	1800	900	0.74	0.68	0.737118	0.721111	0.726255
							TSF-CNN	0.802687	0.0223202	0.788154	3.2075e-06	2700	1800	900	0.75	0.7	0.748513	0.731111	0.736378
							TSF-MLP	0.790428	0.0244255	0.792107	0.000214615	2700	1800	900	0.7	0.74	0.746329	0.713333	0.720844
2022v1_bmi_simulation_shape_cohorts_Simulation_Cohort_5_9045992_0.25_1.65_0_none_0.25_0.9945	0	none	0.25	0.25	1.65	99.45	CRNN	0.793317	0.0113886	0.7812	1.72064e-08	2250	1800	450	0.71	0.69	0.797725	0.709333	0.735269
							FCNN	0.787317	0.0389148	0.796133	1.21667e-08	2250	1800	450	0.75	0.69	0.807696	0.738667	0.759905
							GAF-CNN	0.814477	0.03923	0.72753	6.41503e-06	2250	1800	450	0.5	0.85	0.804224	0.566667	0.605208
							MLP	0.777437	0.0311166	0.725663	0.0221684	2250	1800	450	0.656667	0.706667	0.787123	0.666667	0.698941
							ResNet	0.767768	0.0390125	0.750265	0.0290632	2250	1800	450	0.69	0.676667	0.793061	0.688889	0.712738
							RNN-FCN	0.786428	0.0130259	0.796726	0.0031723	2250	1800	450	0.77	0.67	0.807806	0.750667	0.769203
							Transformer	0.787075	0.0178982	0.785856	0	2250	1800	450	0.74	0.67	0.799554	0.728	0.75033
							TSF-CNN	0.814119	0.0469821	0.7692	0	2250	1800	450	0.72	0.7	0.801012	0.714667	0.739949
							TSF-MLP	0.794599	0.031835	0.771852	0.00159693	2250	1800	450	0.73	0.7	0.805018	0.726667	0.750053
2022v1_bmi_simulation_shape_cohorts_Simulation_Cohort_5_9045992_0.25_1.65_0_none_0.75_0.9945	0	none	0.75	0.25	1.65	99.45	CRNN	0.789464	0.00571505	0.77613	1.21667e-08	3150	1800	1350	0.75	0.67	0.716351	0.71619	0.716268
							FCNN	0.79105	0.0123412	0.773105	1.06922e-06	3150	1800	1350	0.78	0.62	0.713313	0.715238	0.713271
							GAF-CNN	0.785818	0.0149432	0.786978	0	3150	1800	1350	0.8	0.64	0.725876	0.727619	0.725558
							MLP	0.79103	0.00131312	0.787351	2.50057e-05	3150	1800	1350	0.72	0.71	0.721903	0.718095	0.719157
							ResNet	0.783532	0.0125883	0.775615	0.00616071	3150	1800	1350	0.62	0.8	0.719422	0.693968	0.694404
							RNN-FCN	0.782506	0.0139002	0.771417	0.00430398	3150	1800	1350	0.71	0.71	0.71588	0.711111	0.712234
							Transformer	0.785943	0.0103326	0.772407	1.06908e-06	3150	1800	1350	0.62	0.79	0.717297	0.692381	0.692878
							TSF-CNN	0.789559	0.0155075	0.773084	2.13833e-05	3150	1800	1350	0.78	0.63	0.718212	0.72	0.718244
							TSF-MLP	0.777981	0.0128916	0.786647	6.50351e-06	3150	1800	1350	0.64	0.79	0.728434	0.707619	0.70855
2022v1_bmi_simulation_shape_cohorts_Simulation_Cohort_5_9045992_0.25_1.65_0_none_1_0.9945	0	none	1	0.25	1.65	99.45	CRNN	0.787753	0.00371585	0.782167	1.21667e-08	3600	1800	1800	0.75	0.67	0.710689	0.709167	0.70864
							FCNN	0.787751	0.00371717	0.782167	1.38888e-06	3600	1800	1800	0.75	0.67	0.710689	0.709167	0.70864
							GAF-CNN	0.787745	0.00370639	0.782166	1.60375e-06	3600	1800	1800	0.75	0.67	0.710689	0.709167	0.70864
							MLP	0.787689	0.00376087	0.782146	1.94444e-05	3600	1800	1800	0.75	0.67	0.710689	0.709167	0.70864
							ResNet	0.772199	0.0121565	0.769627	0.0111198	3600	1800	1800	0.716667	0.7	0.708419	0.706667	0.706046
							RNN-FCN	0.786766	0.0032105	0.781603	0.00154036	3600	1800	1800	0.703333	0.716667	0.713276	0.709444	0.70815
							Transformer	0.787735	0.00373487	0.78215	2.80656e-05	3600	1800	1800	0.75	0.67	0.710689	0.709167	0.70864
							TSF-CNN	0.787776	0.00366729	0.782135	2.97019e-05	3600	1800	1800	0.75	0.67	0.710689	0.709167	0.70864
							TSF-MLP	0.787678	0.00356863	0.782021	0.000249399	3600	1800	1800	0.75	0.67	0.710689	0.709167	0.70864
2022v1_bmi_simulation_shape_cohorts_Simulation_Cohort_5_9045992_0.25_1.65_0.1_IrrNMP_0.5_0.99025	10	none	0.5	0.25	1.65	99.025	CRNN	0.761096	0.0127573	0.758228	0.00574152	2700	1800	900	0.683333	0.716667	0.728055	0.692222	0.700332
							FCNN	0.71295	0.0102405	0.714444	0.0146853	2700	1800	900	0.653333	0.673333	0.700189	0.657778	0.665093
							GAF-CNN	0.763166	0.00862077	0.759296	0.0025516	2700	1800	900	0.663333	0.736667	0.731035	0.687037	0.695319
							MLP	0.599428	0.0114247	0.612318	0.021798	2700	1800	900	0.606667	0.583333	0.642679	0.60037	0.606663
							ResNet	0.6319	0.10128	0.620206	0.11416	2700	1800	900	0.67	0.543333	0.646401	0.626667	0.633563
							RNN-FCN	0.755762	0.0165261	0.746511	0.00713317	2700	1800	900	0.696667	0.68	0.720538	0.692222	0.699041
							Transformer	0.610346	0.0431902	0.581907	0.0251133	2700	1800	900	0.596667	0.566667	0.626935	0.585185	0.594019
							TSF-CNN	0.763245	0.0148898	0.731448	0.00666661	2700	1800	900	0.68	0.666667	0.705443	0.674074	0.681983
							TSF-MLP	0.728322	0.019456	0.730558	0.018273	2700	1800	900	0.576667	0.786667	0.724131	0.648148	0.657296
2022v1_bmi_simulation_shape_cohorts_Simulation_Cohort_5_9045992_0.25_1.65_0.1_IrrNMP_0.25_0.99025	10	none	0.25	0.25	1.65	99.025	CRNN	0.772128	0.0319277	0.75277	0.00174329	2250	1800	450	0.613333	0.783333	0.803385	0.648	0.682248
							FCNN	0.725964	0.01672	0.712135	0.0245585	2250	1800	450	0.733333	0.606667	0.779141	0.709333	0.732313
							GAF-CNN	0.772772	0.0276015	0.794856	0.00728637	2250	1800	450	0.763333	0.69	0.810006	0.747556	0.767172
							MLP	0.567442	0.0557755	0.581198	0.0413813	2250	1800	450	0.583333	0.586667	0.73298	0.582222	0.619215
							ResNet	0.651249	0.116896	0.638967	0.0578964	2250	1800	450	0.53	0.7	0.756567	0.566222	0.605231
							RNN-FCN	0.781528	0.00739384	0.708785	0.00796986	2250	1800	450	0.643333	0.666667	0.771871	0.647556	0.681867
							Transformer	0.615435	0.0137501	0.565809	0.0214878	2250	1800	450	0.663333	0.483333	0.722597	0.626667	0.65858
							TSF-CNN	0.782095	0.0197978	0.756026	0.00311516	2250	1800	450	0.716667	0.706667	0.802705	0.715111	0.740497
							TSF-MLP	0.663187	0.122256	0.632728	0.0584166	2250	1800	450	0.59	0.643333	0.753571	0.600889	0.638578
2022v1_bmi_simulation_shape_cohorts_Simulation_Cohort_5_9045992_0.25_1.65_0.1_IrrNMP_0.75_0.99025	10	none	0.75	0.25	1.65	99.025	CRNN	0.768565	0.0212245	0.759852	0.00141888	3150	1800	1350	0.686667	0.693333	0.69746	0.691429	0.692756
							FCNN	0.731555	0.0147729	0.708491	0.00113409	3150	1800	1350	0.75	0.57	0.670059	0.672381	0.669433
							GAF-CNN	0.765834	0.019345	0.76222	0.00648324	3150	1800	1350	0.79	0.603333	0.710104	0.712063	0.709169
							MLP	0.571301	0.0414186	0.564725	0.0106367	3150	1800	1350	0.6	0.536667	0.579141	0.573968	0.573508
							ResNet	0.561514	0.0811179	0.569971	0.0699292	3150	1800	1350	0.656667	0.483333	0.583686	0.58254	0.570339
							RNN-FCN	0.75818	0.00707244	0.76016	0.00680298	3150	1800	1350	0.743333	0.643333	0.699606	0.7	0.699784
							Transformer	0.580196	0.083726	0.57128	0.0803765	3150	1800	1350	0.663333	0.483333	0.585712	0.586032	0.578109
							TSF-CNN	0.769916	0.00740697	0.760171	0.000847841	3150	1800	1350	0.663333	0.723333	0.700678	0.689841	0.691223
							TSF-MLP	0.72428	0.0219613	0.74459	0.0229372	3150	1800	1350	0.703333	0.7	0.705894	0.700952	0.702065
2022v1_bmi_simulation_shape_cohorts_Simulation_Cohort_5_9045992_0.25_1.65_0.1_IrrNMP_1_0.99025	10	none	1	0.25	1.65	99.025	CRNN	0.782097	0.00847009	0.747664	0.00141063	3600	1800	1800	0.696667	0.683333	0.690284	0.689722	0.689484
							FCNN	0.737442	0.0154375	0.697153	0.0196067	3600	1800	1800	0.64	0.673333	0.655711	0.655278	0.655055
							GAF-CNN	0.781501	0.00465473	0.748927	0.0015095	3600	1800	1800	0.653333	0.716667	0.687232	0.684167	0.682872
							MLP	0.580832	0.0247472	0.573018	0.0262479	3600	1800	1800	0.543333	0.59	0.567964	0.567222	0.566092
							ResNet	0.741761	0.0560541	0.703132	0.0489888	3600	1800	1800	0.673333	0.636667	0.658885	0.657778	0.657255
							RNN-FCN	0.782136	0.00592907	0.734043	0.00264804	3600	1800	1800	0.576667	0.77	0.679254	0.671944	0.668584
							Transformer	0.567254	0.0591322	0.56177	0.0558918	3600	1800	1800	0.576667	0.553333	0.568007	0.565	0.55882
							TSF-CNN	0.780689	0.000695072	0.745927	0.00166132	3600	1800	1800	0.683333	0.696667	0.690523	0.689722	0.689396
							TSF-MLP	0.752941	0.0119419	0.730486	0.0116679	3600	1800	1800	0.696667	0.673333	0.684996	0.683611	0.683053
2022v1_bmi_simulation_shape_cohorts_Simulation_Cohort_5_9045992_0.25_1.65_0.5_IrrNMP_0.5_0.99575	50	none	0.5	0.25	1.65	99.575	CRNN	0.707622	0.00817633	0.702348	0.00890375	2700	1800	900	0.673333	0.636667	0.688987	0.66037	0.66849
							FCNN	0.58179	0.0216281	0.593613	0.00648738	2700	1800	900	0.676667	0.473333	0.623399	0.611481	0.616191
							GAF-CNN	0.742365	0.0323338	0.702307	0.00294981	2700	1800	900	0.77	0.536667	0.692314	0.691481	0.690999
							MLP	0.551632	0.0337606	0.536829	0.0397738	2700	1800	900	0.86	0.226667	0.605417	0.646667	0.608224
							ResNet	0.53958	0.0333158	0.527218	0.073452	2700	1800	900	0.716667	0.366667	0.601673	0.598889	0.57106
							RNN-FCN	0.665823	0.0220701	0.668663	0.00417283	2700	1800	900	0.753333	0.496667	0.66997	0.66963	0.668103
							Transformer	0.532456	0.0115712	0.504548	0.0173028	2700	1800	900	0.716667	0.326667	0.576175	0.586296	0.577683
							TSF-CNN	0.721602	0.00240944	0.703861	0.00435079	2700	1800	900	0.66	0.636667	0.694895	0.652593	0.655343
							TSF-MLP	0.569783	0.0402798	0.5921	0.01945	2700	1800	900	0.63	0.54	0.631845	0.6	0.606316
2022v1_bmi_simulation_shape_cohorts_Simulation_Cohort_5_9045992_0.25_1.65_0.5_IrrNMP_0.25_0.99575	50	none	0.25	0.25	1.65	99.575	CRNN	0.605293	0.0950273	0.611019	0.0644535	2250	1800	450	0.74	0.44	0.740452	0.680889	0.692863
							FCNN	0.604879	0.0311383	0.617019	0.00440715	2250	1800	450	0.723333	0.47	0.736054	0.673333	0.696663
							GAF-CNN	0.700412	0.036691	0.724652	0.00977819	2250	1800	450	0.78	0.566667	0.786414	0.736	0.749926
							MLP	0.522978	0.00861816	0.482448	0.0268342	2250	1800	450	0.573333	0.47	0.711072	0.552889	0.528174
							ResNet	0.540412	0.001367	0.483133	0.0221244	2250	1800	450	0.716667	0.316667	0.690284	0.638222	0.656872
							RNN-FCN	0.580451	0.0633372	0.568167	0.0363078	2250	1800	450	0.623333	0.506667	0.719971	0.6	0.635478
							Transformer	0.550771	0.0102597	0.507919	0.0341853	2250	1800	450	0.753333	0.31	0.71264	0.664889	0.645224
							TSF-CNN	0.682768	0.0412766	0.642126	0.00691263	2250	1800	450	0.83	0.43	0.764183	0.751111	0.754917
							TSF-MLP	0.540329	0.0166495	0.57007	0.0228458	2250	1800	450	0.663333	0.496667	0.732544	0.629333	0.654042
2022v1_bmi_simulation_shape_cohorts_Simulation_Cohort_5_9045992_0.25_1.65_0.5_IrrNMP_0.75_0.99575	50	none	0.75	0.25	1.65	99.575	CRNN	0.712667	0.0257849	0.719222	0.00830664	3150	1800	1350	0.67	0.663333	0.673284	0.667619	0.669002
							FCNN	0.60611	0.0246745	0.618317	0.0162621	3150	1800	1350	0.703333	0.493333	0.61185	0.613016	0.605942
							GAF-CNN	0.747641	0.0120955	0.718802	0.00199471	3150	1800	1350	0.706667	0.636667	0.676882	0.675556	0.67604
							MLP	0.52406	0.0236392	0.483294	0.0358456	3150	1800	1350	0.916667	0.126667	0.484033	0.57746	0.486499
							ResNet	0.538355	0.018435	0.528621	0.055171	3150	1800	1350	0.816667	0.266667	0.564744	0.579683	0.538223
							RNN-FCN	0.645418	0.023648	0.687427	0.0177638	3150	1800	1350	0.746667	0.543333	0.65607	0.658413	0.654501
							Transformer	0.525208	0.0247791	0.514799	0.0341101	3150	1800	1350	0.84	0.236667	0.568379	0.58	0.525058
							TSF-CNN	0.731377	0.00891088	0.697996	0.00531189	3150	1800	1350	0.746667	0.56	0.664653	0.666349	0.662813
							TSF-MLP	0.586765	0.058557	0.575898	0.0525432	3150	1800	1350	0.72	0.436667	0.592672	0.598413	0.590121
2022v1_bmi_simulation_shape_cohorts_Simulation_Cohort_5_9045992_0.25_1.65_0.5_IrrNMP_1_0.99575	50	none	1	0.25	1.65	99.575	CRNN	0.727992	0.0174454	0.731495	0.0054164	3600	1800	1800	0.666667	0.686667	0.67779	0.676111	0.675375
							FCNN	0.595912	0.0564078	0.57989	0.0431918	3600	1800	1800	0.793333	0.343333	0.58835	0.568333	0.543944
							GAF-CNN	0.754093	0.0171962	0.772076	0.00418492	3600	1800	1800	0.673333	0.73	0.706911	0.701667	0.699744
							MLP	0.518842	0.0117527	0.51019	0.00863343	3600	1800	1800	0.64	0.406667	0.531464	0.523056	0.488978
							ResNet	0.551959	0.039206	0.54166	0.0337847	3600	1800	1800	0.656667	0.436667	0.548419	0.545833	0.534968
							RNN-FCN	0.704989	0.0299285	0.698278	0.00845323	3600	1800	1800	0.626667	0.673333	0.653555	0.650833	0.649282
							Transformer	0.534355	0.0167035	0.514031	0.00458962	3600	1800	1800	0.66	0.396667	0.536713	0.53	0.505537
							TSF-CNN	0.729942	0.0275419	0.737259	0.00738326	3600	1800	1800	0.67	0.686667	0.679765	0.678056	0.677275
							TSF-MLP	0.566374	0.0502245	0.566245	0.0537814	3600	1800	1800	0.766667	0.376667	0.598656	0.570278	0.532784
2022v1_bmi_simulation_shape_cohorts_Simulation_Cohort_5_9045992_0.25_1.65_0.25_IrrNMP_0.5_0.989	25	none	0.5	0.25	1.65	98.9	CRNN	0.763888	0.0304835	0.786967	0.00250069	2700	1800	900	0.75	0.703333	0.751651	0.734074	0.739107
							FCNN	0.692637	0.07161	0.701372	0.0316655	2700	1800	900	0.633333	0.673333	0.694661	0.647778	0.654383
							GAF-CNN	0.774142	0.0306493	0.752387	0.00599994	2700	1800	900	0.65	0.74	0.727859	0.68	0.688768
							MLP	0.565923	0.0247624	0.547929	0.0198974	2700	1800	900	0.706667	0.403333	0.607213	0.604815	0.598874
							ResNet	0.539523	0.0397869	0.552738	0.0162824	2700	1800	900	0.7	0.42	0.610404	0.608148	0.607802
							RNN-FCN	0.7603	0.0325422	0.76673	0.00841837	2700	1800	900	0.74	0.673333	0.741118	0.717407	0.720452
							Transformer	0.51681	0.0120828	0.478881	0.00629578	2700	1800	900	0.91	0.113333	0.590342	0.643704	0.569069
							TSF-CNN	0.785943	0.00547333	0.7998	0.00438312	2700	1800	900	0.69	0.796667	0.769723	0.727037	0.734666
							TSF-MLP	0.719738	0.00670437	0.722439	0.00399171	2700	1800	900	0.83	0.536667	0.726699	0.732593	0.727228
2022v1_bmi_simulation_shape_cohorts_Simulation_Cohort_5_9045992_0.25_1.65_0.25_IrrNMP_0.25_0.989	25	none	0.25	0.25	1.65	98.9	CRNN	0.74289	0.0212505	0.765985	0.0113429	2250	1800	450	0.69	0.72	0.801033	0.695556	0.723587
							FCNN	0.678681	0.057082	0.673211	0.0364475	2250	1800	450	0.666667	0.61	0.761731	0.656444	0.688012
							GAF-CNN	0.760068	0.0258097	0.768248	0.00900948	2250	1800	450	0.713333	0.703333	0.801949	0.710667	0.736014
							MLP	0.546987	0.0358334	0.544119	0.0271986	2250	1800	450	0.823333	0.296667	0.718136	0.717778	0.717567
							ResNet	0.573891	0.0625295	0.565348	0.0514133	2250	1800	450	0.606667	0.533333	0.729537	0.594222	0.62188
							RNN-FCN	0.724957	0.0230506	0.736896	0.00902677	2250	1800	450	0.696667	0.68	0.79091	0.694222	0.721053
							Transformer	0.515743	0.0131044	0.475878	0.0168788	2250	1800	450	0.76	0.27	0.688978	0.662222	0.673005
							TSF-CNN	0.737855	0.0337291	0.745148	0.00421054	2250	1800	450	0.703333	0.68	0.794002	0.698222	0.723613
							TSF-MLP	0.673398	0.0714665	0.68785	0.0404453	2250	1800	450	0.783333	0.54	0.774888	0.733333	0.748373
2022v1_bmi_simulation_shape_cohorts_Simulation_Cohort_5_9045992_0.25_1.65_0.25_IrrNMP_0.75_0.989	25	none	0.75	0.25	1.65	98.9	CRNN	0.774381	0.011236	0.764633	0.010953	3150	1800	1350	0.676667	0.726667	0.708117	0.69873	0.700197
							FCNN	0.700807	0.0227756	0.707586	0.000918239	3150	1800	1350	0.773333	0.56	0.681445	0.684127	0.6802
							GAF-CNN	0.770988	0.0324443	0.78871	0.0104729	3150	1800	1350	0.74	0.696667	0.726634	0.723175	0.723396
							MLP	0.549408	0.038059	0.566383	0.0490192	3150	1800	1350	0.696667	0.43	0.577756	0.58127	0.564731
							ResNet	0.552978	0.0431662	0.564036	0.0303858	3150	1800	1350	0.723333	0.403333	0.587298	0.587302	0.565873
							RNN-FCN	0.76542	0.0125148	0.745802	0.0114785	3150	1800	1350	0.67	0.703333	0.691237	0.68254	0.683989
							Transformer	0.53643	0.0180908	0.509962	0.0285379	3150	1800	1350	0.696667	0.363333	0.546695	0.553968	0.531068
							TSF-CNN	0.769263	0.0136119	0.78809	0.00290979	3150	1800	1350	0.733333	0.726667	0.733001	0.728571	0.72953
							TSF-MLP	0.736035	0.0211424	0.72132	0.00671904	3150	1800	1350	0.77	0.59	0.691598	0.693016	0.690168
2022v1_bmi_simulation_shape_cohorts_Simulation_Cohort_5_9045992_0.25_1.65_0.25_IrrNMP_1_0.989	25	none	1	0.25	1.65	98.9	CRNN	0.781774	0.0189074	0.782507	0.000897813	3600	1800	1800	0.76	0.69	0.725319	0.723889	0.723444
							FCNN	0.705503	0.0285579	0.721589	0.0251704	3600	1800	1800	0.676667	0.653333	0.671167	0.667778	0.666144
							GAF-CNN	0.779787	0.0163326	0.786726	0.00230858	3600	1800	1800	0.71	0.74	0.726609	0.726389	0.726323
							MLP	0.581611	0.0478319	0.532416	0.0453612	3600	1800	1800	0.863333	0.236667	0.581179	0.548333	0.498402
							ResNet	0.62896	0.123603	0.605888	0.136124	3600	1800	1800	0.766667	0.426667	0.609542	0.596944	0.564844
							RNN-FCN	0.760865	0.00637099	0.7655	0.0067123	3600	1800	1800	0.706667	0.706667	0.707719	0.706667	0.706302
							Transformer	0.555801	0.00725342	0.541134	0.0304746	3600	1800	1800	0.806667	0.31	0.576746	0.557778	0.526261
							TSF-CNN	0.779315	0.0202819	0.779441	0.0032484	3600	1800	1800	0.713333	0.733333	0.723459	0.723333	0.723294
							TSF-MLP	0.702472	0.0260436	0.731279	0.0221126	3600	1800	1800	0.76	0.606667	0.691127	0.684167	0.681081
2022v1_bmi_simulation_shape_cohorts_Simulation_Cohort_5_9045992_0.25_2_0_none_0.5_0.99325	0	none	0.5	0.25	2	99.325	CRNN	0.766859	0.0217949	0.789422	1.21667e-08	2700	1800	900	0.73	0.74	0.758677	0.732222	0.738712
							FCNN	0.775598	0.0162383	0.785576	1.60366e-06	2700	1800	900	0.72	0.72	0.7478	0.722222	0.728825
							GAF-CNN	0.780279	0.0222413	0.772313	3.20748e-06	2700	1800	900	0.72	0.72	0.744942	0.718889	0.725615
							MLP	0.773949	0.0140145	0.754216	0.0107102	2700	1800	900	0.72	0.68	0.729949	0.708519	0.714798
							ResNet	0.77303	0.0170852	0.784773	7.38248e-05	2700	1800	900	0.746667	0.693333	0.745109	0.727407	0.732684
							RNN-FCN	0.771849	0.00458403	0.759741	0.00605738	2700	1800	900	0.656667	0.77	0.745957	0.691481	0.698268
							Transformer	0.770474	0.0221419	0.780011	0	2700	1800	900	0.72	0.72	0.744942	0.718889	0.725615
							TSF-CNN	0.785313	0.0213511	0.78388	8.3395e-05	2700	1800	900	0.72	0.72	0.744179	0.718889	0.725525
							TSF-MLP	0.788186	0.0291683	0.754817	0	2700	1800	900	0.71	0.69	0.727564	0.703333	0.710138
2022v1_bmi_simulation_shape_cohorts_Simulation_Cohort_5_9045992_0.25_2_0_none_0.25_0.99325	0	none	0.25	0.25	2	99.325	CRNN	0.780685	0.0768622	0.776189	1.21667e-08	2250	1800	450	0.71	0.71	0.803666	0.713333	0.739169
							FCNN	0.795809	0.0212698	0.787522	1.72064e-08	2250	1800	450	0.7	0.763333	0.816009	0.713333	0.740231
							GAF-CNN	0.771157	0.0378488	0.789356	4.00617e-05	2250	1800	450	0.7	0.75	0.812768	0.712	0.738935
							MLP	0.773238	0.0447385	0.743617	0.000168417	2250	1800	450	0.72	0.67	0.792256	0.706667	0.732469
							ResNet	0.772262	0.0332358	0.768902	0.0047022	2250	1800	450	0.7	0.72	0.802691	0.705333	0.732534
							RNN-FCN	0.729877	0.054344	0.771807	0.0150084	2250	1800	450	0.666667	0.786667	0.816009	0.690222	0.719428
							Transformer	0.763943	0.0436203	0.787426	0.000263015	2250	1800	450	0.7	0.75	0.809119	0.705333	0.733091
							TSF-CNN	0.778583	0.0232316	0.766059	1.283e-05	2250	1800	450	0.59	0.81	0.805028	0.632	0.668589
							TSF-MLP	0.759063	0.0230712	0.734024	0.0246956	2250	1800	450	0.726667	0.663333	0.792141	0.714222	0.738192
2022v1_bmi_simulation_shape_cohorts_Simulation_Cohort_5_9045992_0.25_2_0_none_0.75_0.99325	0	none	0.75	0.25	2	99.325	CRNN	0.777015	0.0177827	0.773044	0	3150	1800	1350	0.82	0.61	0.72425	0.725714	0.722011
							FCNN	0.777442	0.0136798	0.774686	1.06915e-06	3150	1800	1350	0.76	0.66	0.717266	0.718095	0.717586
							GAF-CNN	0.779015	0.0150743	0.774991	7.70988e-06	3150	1800	1350	0.73	0.71	0.723026	0.72	0.720926
							MLP	0.772044	0.0221672	0.7714	1.21667e-08	3150	1800	1350	0.7	0.73	0.719078	0.711429	0.71286
							ResNet	0.776395	0.00870091	0.785211	0.00453222	3150	1800	1350	0.703333	0.743333	0.725797	0.717778	0.719178
							RNN-FCN	0.744863	0.0317996	0.763344	0.0271109	3150	1800	1350	0.696667	0.703333	0.706018	0.700317	0.701514
							Transformer	0.759173	0.035887	0.770988	0.0238312	3150	1800	1350	0.733333	0.696667	0.720486	0.718095	0.718834
							TSF-CNN	0.778495	0.0206059	0.768947	4.8902e-05	3150	1800	1350	0.7	0.72	0.715724	0.708571	0.709993
							TSF-MLP	0.777273	0.0248046	0.775709	3.21284e-05	3150	1800	1350	0.74	0.69	0.719128	0.717143	0.717849
2022v1_bmi_simulation_shape_cohorts_Simulation_Cohort_5_9045992_0.25_2_0_none_1_0.99325	0	none	1	0.25	2	99.325	CRNN	0.78001	0.00705999	0.771328	1.21667e-08	3600	1800	1800	0.55	0.86	0.724286	0.7025	0.695096
							FCNN	0.780011	0.00705869	0.771328	0	3600	1800	1800	0.55	0.86	0.724286	0.7025	0.695096
							GAF-CNN	0.780009	0.0070582	0.771337	8.01874e-06	3600	1800	1800	0.55	0.86	0.724286	0.7025	0.695096
							MLP	0.779689	0.00670664	0.770842	0.000803786	3600	1800	1800	0.55	0.86	0.724286	0.7025	0.695096
							ResNet	0.779839	0.00734896	0.7711	0.000387328	3600	1800	1800	0.55	0.86	0.724286	0.7025	0.695096
							RNN-FCN	0.780085	0.00704855	0.77157	0.0003038	3600	1800	1800	0.57	0.84	0.721234	0.704167	0.698358
							Transformer	0.776056	0.00823164	0.767994	0.00577631	3600	1800	1800	0.55	0.856667	0.722947	0.701667	0.694376
							TSF-CNN	0.780009	0.0070582	0.771331	1.00154e-05	3600	1800	1800	0.55	0.86	0.724286	0.7025	0.695096
							TSF-MLP	0.779694	0.00757315	0.771636	0.000461154	3600	1800	1800	0.55	0.86	0.724286	0.7025	0.695096
2022v1_bmi_simulation_shape_cohorts_Simulation_Cohort_5_9045992_0.25_2_0.1_IrrNMP_0.5_0.9885	10	none	0.5	0.25	2	98.85	CRNN	0.75956	0.0192571	0.7795	0.00650023	2700	1800	900	0.763333	0.676667	0.747661	0.735185	0.739191
							FCNN	0.729388	0.0319992	0.730565	0.0219325	2700	1800	900	0.536667	0.806667	0.720368	0.628148	0.636221
							GAF-CNN	0.7598	0.0165351	0.776543	0.00167306	2700	1800	900	0.736667	0.693333	0.740778	0.721852	0.727518
							MLP	0.590416	0.046478	0.567579	0.044054	2700	1800	900	0.693333	0.443333	0.617397	0.610741	0.612716
							ResNet	0.646174	0.0412741	0.665294	0.0372482	2700	1800	900	0.686667	0.6	0.681177	0.65963	0.666268
							RNN-FCN	0.706423	0.00395512	0.764287	0.011487	2700	1800	900	0.67	0.733333	0.732037	0.691111	0.69937
							Transformer	0.543323	0.037804	0.56405	0.0415211	2700	1800	900	0.696667	0.45	0.620296	0.613333	0.614639
							TSF-CNN	0.768113	0.0146922	0.778294	0.00281293	2700	1800	900	0.763333	0.683333	0.750008	0.738148	0.742153
							TSF-MLP	0.742456	0.00826636	0.759115	0.00118036	2700	1800	900	0.763333	0.64	0.732285	0.723333	0.726619
2022v1_bmi_simulation_shape_cohorts_Simulation_Cohort_5_9045992_0.25_2_0.1_IrrNMP_0.25_0.9885	10	none	0.25	0.25	2	98.85	CRNN	0.747261	0.0371841	0.750948	0.0149606	2250	1800	450	0.753333	0.653333	0.797513	0.732889	0.753484
							FCNN	0.756624	0.0174055	0.697224	0.0225244	2250	1800	450	0.776667	0.526667	0.770229	0.725778	0.740407
							GAF-CNN	0.775839	0.031226	0.760081	0.00521316	2250	1800	450	0.78	0.613333	0.796084	0.748	0.763952
							MLP	0.618986	0.0666318	0.580563	0.0391318	2250	1800	450	0.623333	0.513333	0.72604	0.602667	0.630672
							ResNet	0.564997	0.0443137	0.552413	0.0594375	2250	1800	450	0.8	0.3	0.719502	0.700889	0.696691
							RNN-FCN	0.711344	0.0116136	0.690885	0.0173299	2250	1800	450	0.64	0.64	0.765764	0.640444	0.672071
							Transformer	0.601564	0.0872138	0.612626	0.0527999	2250	1800	450	0.693333	0.536667	0.748162	0.662222	0.68903
							TSF-CNN	0.773245	0.0185448	0.788259	0.00298112	2250	1800	450	0.726667	0.73	0.811588	0.726222	0.750419
							TSF-MLP	0.751391	0.026987	0.719433	0.00504693	2250	1800	450	0.706667	0.646667	0.782508	0.695556	0.721941
2022v1_bmi_simulation_shape_cohorts_Simulation_Cohort_5_9045992_0.25_2_0.1_IrrNMP_0.75_0.9885	10	none	0.75	0.25	2	98.85	CRNN	0.764422	0.0245479	0.762746	0.00345217	3150	1800	1350	0.7	0.71	0.710892	0.705079	0.706341
							FCNN	0.760824	0.0170001	0.754856	0.00233471	3150	1800	1350	0.683333	0.716667	0.70396	0.695556	0.696936
							GAF-CNN	0.764493	0.0179827	0.775222	0.00187083	3150	1800	1350	0.723333	0.696667	0.717827	0.714286	0.715033
							MLP	0.678227	0.0607605	0.667711	0.0512097	3150	1800	1350	0.583333	0.68	0.640958	0.625397	0.626864
							ResNet	0.633694	0.0427812	0.633333	0.0635957	3150	1800	1350	0.716667	0.516667	0.626698	0.629841	0.625554
							RNN-FCN	0.740694	0.0144847	0.732791	0.00890544	3150	1800	1350	0.69	0.663333	0.682782	0.678413	0.679259
							Transformer	0.554343	0.0248473	0.577881	0.023374	3150	1800	1350	0.626667	0.533333	0.588794	0.584127	0.581001
							TSF-CNN	0.76754	0.0230276	0.782151	0.00444601	3150	1800	1350	0.74	0.703333	0.727605	0.725397	0.726127
							TSF-MLP	0.732659	0.0243553	0.750005	0.00169487	3150	1800	1350	0.616667	0.753333	0.694586	0.675238	0.676353
2022v1_bmi_simulation_shape_cohorts_Simulation_Cohort_5_9045992_0.25_2_0.1_IrrNMP_1_0.9885	10	none	1	0.25	2	98.85	CRNN	0.778748	0.0193314	0.760371	0.000683143	3600	1800	1800	0.683333	0.706667	0.695495	0.694722	0.694422
							FCNN	0.757902	0.0145339	0.733526	0.00688695	3600	1800	1800	0.61	0.736667	0.674465	0.671389	0.669943
							GAF-CNN	0.776923	0.0178476	0.75861	0.0035098	3600	1800	1800	0.643333	0.74	0.695498	0.693333	0.692502
							MLP	0.576945	0.072787	0.569672	0.0547871	3600	1800	1800	0.82	0.32	0.60204	0.57	0.529802
							ResNet	0.76969	0.0242784	0.754349	0.00541119	3600	1800	1800	0.656667	0.723333	0.69075	0.689167	0.688514
							RNN-FCN	0.76198	0.0222371	0.739109	0.00924297	3600	1800	1800	0.666667	0.693333	0.679796	0.679444	0.679296
							Transformer	0.628621	0.027617	0.613081	0.0269598	3600	1800	1800	0.683333	0.53	0.614669	0.608889	0.603634
							TSF-CNN	0.779137	0.0200086	0.762054	0.0018822	3600	1800	1800	0.603333	0.78	0.704171	0.692778	0.68854
							TSF-MLP	0.754657	0.0145451	0.741863	0.00101572	3600	1800	1800	0.62	0.743333	0.684472	0.681667	0.680455
2022v1_bmi_simulation_shape_cohorts_Simulation_Cohort_5_9045992_0.25_2_0.5_IrrNMP_0.5_0.98875	50	none	0.5	0.25	2	98.875	CRNN	0.633072	0.0492517	0.673085	0.0338072	2700	1800	900	0.716667	0.576667	0.683399	0.66963	0.674336
							FCNN	0.622974	0.0328457	0.636818	0.0187612	2700	1800	900	0.796667	0.4	0.655965	0.665926	0.653135
							GAF-CNN	0.734993	0.0194236	0.720904	0.0134613	2700	1800	900	0.653333	0.683333	0.707428	0.666296	0.67341
							MLP	0.509412	0.00343182	0.537648	0.0239428	2700	1800	900	0.693333	0.41	0.601988	0.598889	0.5982
							ResNet	0.560349	0.0119011	0.556071	0.0535315	2700	1800	900	0.756667	0.36	0.612586	0.625185	0.612265
							RNN-FCN	0.576691	0.0795222	0.593746	0.10535	2700	1800	900	0.673333	0.496667	0.633849	0.613333	0.604614
							Transformer	0.529767	0.0153242	0.503639	0.020319	2700	1800	900	0.713333	0.326667	0.584588	0.581852	0.527055
							TSF-CNN	0.717298	0.0352115	0.720326	0.0165417	2700	1800	900	0.73	0.623333	0.709352	0.694815	0.69988
							TSF-MLP	0.636183	0.0211006	0.61973	0.00678352	2700	1800	900	0.82	0.41	0.667128	0.682593	0.670533
2022v1_bmi_simulation_shape_cohorts_Simulation_Cohort_5_9045992_0.25_2_0.5_IrrNMP_0.25_0.98875	50	none	0.25	0.25	2	98.875	CRNN	0.621648	0.0226172	0.655456	0.0377492	2250	1800	450	0.67	0.566667	0.748992	0.649778	0.681329
							FCNN	0.608953	0.0103129	0.582407	0.0201878	2250	1800	450	0.7	0.443333	0.724281	0.647111	0.669879
							GAF-CNN	0.718506	0.00875683	0.761107	0.0057149	2250	1800	450	0.776667	0.64	0.8021	0.752	0.769036
							MLP	0.533485	0.00710146	0.516819	0.0449238	2250	1800	450	0.496667	0.566667	0.702742	0.509778	0.512714
							ResNet	0.532967	0.0284929	0.554937	0.0210446	2250	1800	450	0.493333	0.623333	0.718723	0.517778	0.562537
							RNN-FCN	0.608354	0.0632945	0.604393	0.0566263	2250	1800	450	0.606667	0.563333	0.733254	0.598667	0.634407
							Transformer	0.555807	0.0080398	0.503219	0.0319802	2250	1800	450	0.826667	0.223333	0.711607	0.705333	0.686166
							TSF-CNN	0.695131	0.0138139	0.700615	0.0121788	2250	1800	450	0.643333	0.66	0.77029	0.647111	0.68117
							TSF-MLP	0.641541	0.0409078	0.6554	0.0049762	2250	1800	450	0.803333	0.476667	0.762457	0.736444	0.747286
2022v1_bmi_simulation_shape_cohorts_Simulation_Cohort_5_9045992_0.25_2_0.5_IrrNMP_0.75_0.98875	50	none	0.75	0.25	2	98.875	CRNN	0.709184	0.0138834	0.670814	0.0113986	3150	1800	1350	0.713333	0.576667	0.652093	0.653016	0.651682
							FCNN	0.609589	0.0238605	0.623985	0.056499	3150	1800	1350	0.753333	0.48	0.627811	0.633651	0.62521
							GAF-CNN	0.760601	0.0125897	0.740859	0.00623859	3150	1800	1350	0.716667	0.643333	0.691035	0.686349	0.685203
							MLP	0.544337	0.00686434	0.524904	0.0259814	3150	1800	1350	0.666667	0.41	0.546611	0.554286	0.546658
							ResNet	0.532079	0.022499	0.53501	0.0571833	3150	1800	1350	0.61	0.493333	0.568743	0.557778	0.537763
							RNN-FCN	0.704941	0.026203	0.725804	0.0129677	3150	1800	1350	0.613333	0.736667	0.684509	0.665714	0.666811
							Transformer	0.515777	0.0117618	0.502674	0.00407282	3150	1800	1350	0.776667	0.273333	0.548224	0.560317	0.522493
							TSF-CNN	0.725693	0.0224245	0.723369	0.0168699	3150	1800	1350	0.76	0.586667	0.68312	0.684762	0.682182
							TSF-MLP	0.641393	0.0221195	0.654555	0.00422228	3150	1800	1350	0.736667	0.496667	0.630286	0.633333	0.627102
2022v1_bmi_simulation_shape_cohorts_Simulation_Cohort_5_9045992_0.25_2_0.5_IrrNMP_1_0.98875	50	none	1	0.25	2	98.875	CRNN	0.706893	0.00722856	0.724991	0.0117728	3600	1800	1800	0.703333	0.643333	0.674527	0.673056	0.672341
							FCNN	0.595246	0.0252294	0.609256	0.0317278	3600	1800	1800	0.72	0.463333	0.601319	0.591111	0.580922
							GAF-CNN	0.759295	0.00747808	0.764975	0.00639129	3600	1800	1800	0.703333	0.716667	0.710061	0.707222	0.706238
							MLP	0.520108	0.0116998	0.538263	0.0392576	3600	1800	1800	0.593333	0.493333	0.548226	0.544444	0.538283
							ResNet	0.517075	0.0112213	0.522161	0.0188176	3600	1800	1800	0.69	0.376667	0.542223	0.536111	0.516631
							RNN-FCN	0.718618	0.000454065	0.729667	0.00680446	3600	1800	1800	0.62	0.733333	0.679455	0.676944	0.675811
							Transformer	0.515856	0.00226357	0.493788	0.0222017	3600	1800	1800	0.86	0.183333	0.562923	0.522778	0.453996
							TSF-CNN	0.745468	0.0202669	0.745639	0.00694511	3600	1800	1800	0.743333	0.63	0.691068	0.686111	0.684021
							TSF-MLP	0.635892	0.00992615	0.656393	0.00530403	3600	1800	1800	0.763333	0.493333	0.639939	0.63	0.623316
2022v1_bmi_simulation_shape_cohorts_Simulation_Cohort_5_9045992_0.25_2_0.25_IrrNMP_0.5_0.98925	25	none	0.5	0.25	2	98.925	CRNN	0.76712	0.0233017	0.747993	0.0128115	2700	1800	900	0.736667	0.64	0.718497	0.702963	0.707371
							FCNN	0.712579	0.0293743	0.698616	0.00969266	2700	1800	900	0.63	0.686667	0.695741	0.649259	0.658983
							GAF-CNN	0.757889	0.00486507	0.766867	0.00625577	2700	1800	900	0.696667	0.71	0.73404	0.701481	0.708297
							MLP	0.557441	0.0410076	0.55796	0.028074	2700	1800	900	0.69	0.44	0.611232	0.605185	0.607228
							ResNet	0.563224	0.0287648	0.550919	0.0287018	2700	1800	900	0.733333	0.396667	0.621755	0.621481	0.612697
							RNN-FCN	0.72021	0.00787657	0.73447	0.00496415	2700	1800	900	0.676667	0.68	0.71263	0.677037	0.683694
							Transformer	0.540641	0.023246	0.505317	0.0191003	2700	1800	900	0.693333	0.37	0.585364	0.585185	0.581326
							TSF-CNN	0.770433	0.0276755	0.764939	0.00644516	2700	1800	900	0.773333	0.633333	0.737343	0.728519	0.730538
							TSF-MLP	0.716844	0.0218026	0.718293	0.00521269	2700	1800	900	0.77	0.593333	0.716405	0.711111	0.712258
2022v1_bmi_simulation_shape_cohorts_Simulation_Cohort_5_9045992_0.25_2_0.25_IrrNMP_0.25_0.98925	25	none	0.25	0.25	2	98.925	CRNN	0.729186	0.0210668	0.733698	0.0207881	2250	1800	450	0.713333	0.66	0.789489	0.702667	0.727709
							FCNN	0.717488	0.0111294	0.708498	0.0113022	2250	1800	450	0.596667	0.75	0.789081	0.629778	0.666518
							GAF-CNN	0.744406	0.0270675	0.739263	0.0085437	2250	1800	450	0.68	0.696667	0.791466	0.685333	0.714754
							MLP	0.613689	0.0269248	0.594911	0.0411393	2250	1800	450	0.736667	0.436667	0.736576	0.676	0.689699
							ResNet	0.598517	0.028871	0.63625	0.04859	2250	1800	450	0.723333	0.516667	0.751403	0.68	0.70169
							RNN-FCN	0.72042	0.0141146	0.726393	0.0329727	2250	1800	450	0.71	0.64	0.781854	0.697333	0.723417
							Transformer	0.576536	0.0518552	0.541596	0.0395086	2250	1800	450	0.783333	0.33	0.722647	0.690222	0.690195
							TSF-CNN	0.743931	0.0291245	0.776959	0.011748	2250	1800	450	0.71	0.723333	0.807352	0.713778	0.739361
							TSF-MLP	0.723293	0.0285972	0.735522	0.00613226	2250	1800	450	0.746667	0.643333	0.793931	0.728	0.749034
2022v1_bmi_simulation_shape_cohorts_Simulation_Cohort_5_9045992_0.25_2_0.25_IrrNMP_0.75_0.98925	25	none	0.75	0.25	2	98.925	CRNN	0.77858	0.0147961	0.764267	7.15304e-05	3150	1800	1350	0.713333	0.693333	0.707933	0.704127	0.705127
							FCNN	0.704812	0.0124175	0.724315	0.00887907	3150	1800	1350	0.72	0.636667	0.687755	0.682222	0.680197
							GAF-CNN	0.771853	0.0119455	0.762795	0.00403865	3150	1800	1350	0.74	0.656667	0.704459	0.70381	0.70384
							MLP	0.548397	0.00437959	0.555506	0.0191089	3150	1800	1350	0.67	0.45	0.570209	0.575556	0.571042
							ResNet	0.707548	0.0202955	0.709318	0.02845	3150	1800	1350	0.716667	0.6	0.66872	0.666984	0.664784
							RNN-FCN	0.738525	0.0187996	0.713519	0.0170232	3150	1800	1350	0.713333	0.603333	0.669344	0.667302	0.665208
							Transformer	0.555475	0.0281711	0.559595	0.0564617	3150	1800	1350	0.69	0.43	0.572826	0.579048	0.571186
							TSF-CNN	0.769312	0.0113611	0.76978	0.0148425	3150	1800	1350	0.656667	0.75	0.711185	0.695873	0.696759
							TSF-MLP	0.714414	0.0164953	0.74214	0.00222336	3150	1800	1350	0.713333	0.673333	0.697798	0.695238	0.696032
2022v1_bmi_simulation_shape_cohorts_Simulation_Cohort_5_9045992_0.25_2_0.25_IrrNMP_1_0.98925	25	none	1	0.25	2	98.925	CRNN	0.765391	0.0226602	0.778069	0.00555795	3600	1800	1800	0.753333	0.696667	0.726051	0.724722	0.724307
							FCNN	0.73717	0.00935564	0.728612	0.00462425	3600	1800	1800	0.753333	0.613333	0.686751	0.682778	0.681089
							GAF-CNN	0.774784	0.0195602	0.786827	0.00153838	3600	1800	1800	0.753333	0.7	0.72687	0.725833	0.725521
							MLP	0.587667	0.063404	0.583086	0.0510329	3600	1800	1800	0.696667	0.45	0.578047	0.572222	0.561217
							ResNet	0.539334	0.0536742	0.54174	0.0615732	3600	1800	1800	0.606667	0.493333	0.551998	0.550278	0.547884
							RNN-FCN	0.752911	0.0389494	0.755444	0.0124125	3600	1800	1800	0.77	0.616667	0.700787	0.693889	0.691333
							Transformer	0.573436	0.0269686	0.566794	0.0413578	3600	1800	1800	0.74	0.383333	0.573938	0.560833	0.533075
							TSF-CNN	0.777994	0.0276335	0.775353	0.00026555	3600	1800	1800	0.696667	0.736667	0.719883	0.718056	0.717471
							TSF-MLP	0.723286	0.0268357	0.735781	0.0012479	3600	1800	1800	0.733333	0.656667	0.696849	0.695556	0.695062
2022v1_bmi_simulation_shape_cohorts_Simulation_Cohort_5_9045992_0.75_0.6_0_High_0.5_0.86125	0	High	0.5	0.75	0.6	86.125	CRNN	0.590158	0.0525612	0.549036	0.0407032	2700	1800	900	0.893333	0.303333	0.697276	0.696667	0.654666
							FCNN	0.604159	0.031643	0.573224	0.0443272	2700	1800	900	0.91	0.333333	0.716857	0.717778	0.686245
							GAF-CNN	0.931323	0.00669561	0.942836	0.000757835	2700	1800	900	0.863333	0.886667	0.880628	0.871481	0.873536
							MLP	0.561129	0.0184402	0.550231	0.031022	2700	1800	900	0.636667	0.573333	0.669032	0.616296	0.607995
							ResNet	0.590003	0.0123682	0.565364	0.0205939	2700	1800	900	0.723333	0.52	0.698483	0.654444	0.644047
							RNN-FCN	0.765471	0.0515917	0.760978	0.0544531	2700	1800	900	0.696667	0.726667	0.765393	0.707037	0.706515
							Transformer	0.545076	0.00453091	0.567893	0.0225017	2700	1800	900	0.496667	0.743333	0.695588	0.578148	0.570238
							TSF-CNN	0.884032	0.0173503	0.878033	0.0134981	2700	1800	900	0.87	0.773333	0.839394	0.837778	0.838423
							TSF-MLP	0.601022	0.033534	0.577374	0.0201984	2700	1800	900	0.73	0.536667	0.694554	0.665556	0.659153
2022v1_bmi_simulation_shape_cohorts_Simulation_Cohort_5_9045992_0.75_0.6_0_High_0.25_0.86125	0	High	0.25	0.75	0.6	86.125	CRNN	0.581156	0.0734642	0.575944	0.0727104	2250	1800	450	0.73	0.556667	0.76473	0.692	0.712627
							FCNN	0.582747	0.055763	0.526167	0.00949878	2250	1800	450	0.606667	0.586667	0.751006	0.602667	0.62446
							GAF-CNN	0.899328	0.0389104	0.913063	0.0146196	2250	1800	450	0.82	0.853333	0.873922	0.824	0.83684
							MLP	0.543887	0.018883	0.501415	0.00695266	2250	1800	450	0.553333	0.603333	0.745282	0.562667	0.58124
							ResNet	0.558477	0.0502327	0.513493	0.0414197	2250	1800	450	0.803333	0.386667	0.742041	0.721333	0.729291
							RNN-FCN	0.781576	0.0452442	0.756841	0.0281603	2250	1800	450	0.933333	0.473333	0.830091	0.842222	0.832625
							Transformer	0.543941	0.0222753	0.527052	0.00868722	2250	1800	450	0.426667	0.753333	0.764456	0.491111	0.511069
							TSF-CNN	0.740672	0.175593	0.750219	0.188023	2250	1800	450	0.863333	0.623333	0.836805	0.814222	0.812872
							TSF-MLP	0.553196	0.0311133	0.554944	0.0323364	2250	1800	450	0.873333	0.35	0.759835	0.768	0.759439
2022v1_bmi_simulation_shape_cohorts_Simulation_Cohort_5_9045992_0.75_0.6_0_High_0.75_0.86125	0	High	0.75	0.75	0.6	86.125	CRNN	0.589088	0.0409995	0.603972	0.051708	3150	1800	1350	0.753333	0.533333	0.668326	0.660952	0.65241
							FCNN	0.523169	0.0327898	0.526524	0.0248705	3150	1800	1350	0.51	0.663333	0.606496	0.575556	0.56934
							GAF-CNN	0.932599	0.0100133	0.930827	0.00709907	3150	1800	1350	0.89	0.843333	0.870777	0.870476	0.870324
							MLP	0.538518	0.0314997	0.541343	0.0554664	3150	1800	1350	0.696667	0.546667	0.630432	0.632381	0.630869
							ResNet	0.589146	0.028075	0.605579	0.0394124	3150	1800	1350	0.65	0.65	0.681162	0.649206	0.637098
							RNN-FCN	0.732903	0.00568952	0.733916	0.0163002	3150	1800	1350	0.79	0.633333	0.747152	0.721587	0.712344
							Transformer	0.52811	0.0371606	0.531265	0.0526911	3150	1800	1350	0.71	0.533333	0.670369	0.633651	0.614466
							TSF-CNN	0.877559	0.0274837	0.885056	0.0233799	3150	1800	1350	0.823333	0.84	0.836244	0.832063	0.832541
							TSF-MLP	0.562762	0.0301091	0.590381	0.0459443	3150	1800	1350	0.523333	0.723333	0.676165	0.609524	0.586091
2022v1_bmi_simulation_shape_cohorts_Simulation_Cohort_5_9045992_0.75_0.6_0_High_1_0.86125	0	High	1	0.75	0.6	86.125	CRNN	0.578628	0.0298352	0.575905	0.0316226	3600	1800	1800	0.69	0.556667	0.639242	0.624444	0.61476
							FCNN	0.576858	0.0191441	0.563882	0.0213184	3600	1800	1800	0.863333	0.39	0.674781	0.625278	0.598814
							GAF-CNN	0.939393	0.00790855	0.929189	0.00259705	3600	1800	1800	0.886667	0.856667	0.872483	0.872222	0.8722
							MLP	0.572937	0.0528776	0.586198	0.0609721	3600	1800	1800	0.826667	0.476667	0.67285	0.651389	0.638837
							ResNet	0.539582	0.0282934	0.531444	0.0165567	3600	1800	1800	0.68	0.553333	0.629726	0.616389	0.606274
							RNN-FCN	0.789565	0.0505992	0.788621	0.0356827	3600	1800	1800	0.963333	0.486667	0.789434	0.723333	0.705731
							Transformer	0.526863	0.0225183	0.522946	0.0259519	3600	1800	1800	0.806667	0.403333	0.651947	0.605278	0.580735
							TSF-CNN	0.916785	0.0128451	0.909745	0.00465996	3600	1800	1800	0.883333	0.82	0.852929	0.851111	0.850922
							TSF-MLP	0.590067	0.0142453	0.584962	0.0126997	3600	1800	1800	0.56	0.716667	0.648312	0.638333	0.632484
2022v1_bmi_simulation_shape_cohorts_Simulation_Cohort_5_9045992_0.75_0.6_0_Moderate_0.5_0.86125	0	Moderate	0.5	0.75	0.6	86.125	CRNN	0.732726	0.0618104	0.735954	0.0299093	2700	1800	900	0.793333	0.593333	0.732721	0.724815	0.722561
							FCNN	0.753894	0.00435391	0.710984	0.00851816	2700	1800	900	0.756667	0.563333	0.700332	0.691111	0.691468
							GAF-CNN	0.917989	0.012289	0.927278	0.00472179	2700	1800	900	0.876667	0.843333	0.870912	0.866296	0.867586
							MLP	0.537546	0.022536	0.562743	0.017069	2700	1800	900	0.62	0.506667	0.613826	0.582593	0.587648
							ResNet	0.561591	0.045765	0.533388	0.0490321	2700	1800	900	0.73	0.373333	0.608046	0.611111	0.602315
							RNN-FCN	0.649655	0.0897103	0.669333	0.103733	2700	1800	900	0.89	0.386667	0.711986	0.72037	0.694775
							Transformer	0.525126	0.0133247	0.498726	0.0352882	2700	1800	900	0.57	0.48	0.581494	0.541111	0.536884
							TSF-CNN	0.922591	0.00975872	0.91507	0.0117324	2700	1800	900	0.863333	0.813333	0.855224	0.848148	0.849322
							TSF-MLP	0.622696	0.0676107	0.642831	0.0946259	2700	1800	900	0.783333	0.496667	0.684942	0.685926	0.677623
2022v1_bmi_simulation_shape_cohorts_Simulation_Cohort_5_9045992_0.75_0.6_0_Moderate_0.25_0.86125	0	Moderate	0.25	0.75	0.6	86.125	CRNN	0.696502	0.10138	0.746607	0.0693323	2250	1800	450	0.826667	0.6	0.809469	0.781333	0.789581
							FCNN	0.675717	0.032642	0.669315	0.0203075	2250	1800	450	0.686667	0.576667	0.756701	0.663556	0.692922
							GAF-CNN	0.902116	0.0116968	0.872078	0.00626108	2250	1800	450	0.813333	0.78	0.852226	0.807111	0.820454
							MLP	0.568462	0.0591999	0.520628	0.0696623	2250	1800	450	0.863333	0.233333	0.718092	0.735111	0.711845
							ResNet	0.62109	0.0607077	0.600263	0.0642406	2250	1800	450	0.48	0.72	0.753787	0.528	0.552745
							RNN-FCN	0.794145	0.0581481	0.795343	0.0397009	2250	1800	450	0.84	0.64	0.822492	0.799111	0.807951
							Transformer	0.512232	0.00623428	0.503759	0.0709064	2250	1800	450	0.613333	0.476667	0.724161	0.586222	0.592766
							TSF-CNN	0.912846	0.0145463	0.895696	0.010473	2250	1800	450	0.896667	0.763333	0.88108	0.871556	0.875129
							TSF-MLP	0.604858	0.100501	0.590026	0.0591717	2250	1800	450	0.556667	0.653333	0.751952	0.575111	0.604803
2022v1_bmi_simulation_shape_cohorts_Simulation_Cohort_5_9045992_0.75_0.6_0_Moderate_0.75_0.86125	0	Moderate	0.75	0.75	0.6	86.125	CRNN	0.849616	0.0356206	0.846691	0.0304112	3150	1800	1350	0.836667	0.71	0.781387	0.782222	0.780994
							FCNN	0.750611	0.00797036	0.748918	0.008612	3150	1800	1350	0.853333	0.55	0.730201	0.725397	0.716673
							GAF-CNN	0.930166	0.00689199	0.929527	0.000433888	3150	1800	1350	0.863333	0.846667	0.858189	0.857143	0.857314
							MLP	0.575396	0.022346	0.566356	0.0250969	3150	1800	1350	0.59	0.546667	0.602646	0.572063	0.548876
							ResNet	0.569182	0.022659	0.555168	0.0157635	3150	1800	1350	0.526667	0.606667	0.581047	0.560317	0.554383
							RNN-FCN	0.865909	0.015526	0.847609	0.00723636	3150	1800	1350	0.843333	0.71	0.78632	0.786349	0.784791
							Transformer	0.532444	0.0238408	0.539325	0.0417822	3150	1800	1350	0.546667	0.573333	0.599748	0.558095	0.516061
							TSF-CNN	0.930612	0.00765517	0.934859	0.00175549	3150	1800	1350	0.873333	0.856667	0.865837	0.865079	0.865269
							TSF-MLP	0.657389	0.0558419	0.684919	0.084082	3150	1800	1350	0.746667	0.576667	0.690384	0.675556	0.668259
2022v1_bmi_simulation_shape_cohorts_Simulation_Cohort_5_9045992_0.75_0.6_0_Moderate_1_0.86125	0	Moderate	1	0.75	0.6	86.125	CRNN	0.882362	0.0204495	0.87309	0.0101709	3600	1800	1800	0.81	0.796667	0.807709	0.806944	0.806825
							FCNN	0.751771	0.0137287	0.751006	0.0193159	3600	1800	1800	0.823333	0.593333	0.72258	0.706944	0.702021
							GAF-CNN	0.937766	0.00817638	0.92841	0.00454556	3600	1800	1800	0.876667	0.853333	0.865377	0.865	0.864966
							MLP	0.553497	0.0142336	0.551197	0.0272093	3600	1800	1800	0.81	0.313333	0.584548	0.563056	0.533952
							ResNet	0.551798	0.0401169	0.568061	0.0232182	3600	1800	1800	0.5	0.653333	0.590186	0.576111	0.561223
							RNN-FCN	0.863505	0.0434959	0.845334	0.041309	3600	1800	1800	0.826667	0.736667	0.783557	0.781111	0.780582
							Transformer	0.560298	0.0334672	0.539375	0.0231974	3600	1800	1800	0.613333	0.49	0.566836	0.550833	0.531731
							TSF-CNN	0.934668	0.00700655	0.930398	0.0016793	3600	1800	1800	0.876667	0.853333	0.86555	0.865278	0.865253
							TSF-MLP	0.651595	0.0804137	0.65176	0.0829036	3600	1800	1800	0.763333	0.523333	0.67204	0.643333	0.622709
2022v1_bmi_simulation_shape_cohorts_Simulation_Cohort_5_9045992_0.75_0.6_0_none_0.5_0.86125	0	none	0.5	0.75	0.6	86.125	CRNN	0.941158	0.00616508	0.947428	1.72064e-08	2700	1800	900	0.89	0.86	0.886581	0.883333	0.884347
							FCNN	0.950683	0.00595792	0.938839	1.21667e-08	2700	1800	900	0.9	0.82	0.876992	0.876667	0.876819
							GAF-CNN	0.93693	0.00328572	0.954028	0	2700	1800	900	0.93	0.85	0.901031	0.901111	0.90107
							MLP	0.93334	0.0156075	0.936299	0.0223014	2700	1800	900	0.906667	0.85	0.887783	0.886296	0.886785
							ResNet	0.904871	0.0689794	0.912896	0.0732722	2700	1800	900	0.916667	0.826667	0.890542	0.885556	0.884864
							RNN-FCN	0.944525	0.0042816	0.952144	1.72064e-08	2700	1800	900	0.89	0.89	0.892089	0.886667	0.888053
							Transformer	0.930525	0.0306482	0.931559	0.0204246	2700	1800	900	0.893333	0.86	0.886967	0.884074	0.885001
							TSF-CNN	0.941952	0.00693903	0.952989	0	2700	1800	900	0.886667	0.886667	0.893167	0.888148	0.889446
							TSF-MLP	0.950144	0.00819263	0.943439	0	2700	1800	900	0.89	0.87	0.885164	0.881111	0.882303
2022v1_bmi_simulation_shape_cohorts_Simulation_Cohort_5_9045992_0.75_0.6_0_none_0.25_0.86125	0	none	0.25	0.75	0.6	86.125	CRNN	0.929001	0.0253477	0.942689	0	2250	1800	450	0.88	0.88	0.903724	0.881333	0.8875
							FCNN	0.943126	0.0123688	0.930211	0	2250	1800	450	0.86	0.85	0.886242	0.857333	0.865567
							GAF-CNN	0.943513	0.00534054	0.964989	0	2250	1800	450	0.88	0.94	0.917705	0.889333	0.896018
							MLP	0.940471	0.00928126	0.940233	1.21667e-08	2250	1800	450	0.9	0.86	0.908922	0.896	0.899963
							ResNet	0.937663	0.0160116	0.922565	0.00198766	2250	1800	450	0.82	0.89	0.884041	0.830667	0.843751
							RNN-FCN	0.94511	0.021672	0.934111	0.00026943	2250	1800	450	0.88	0.83	0.891155	0.873333	0.878919
							Transformer	0.94039	0.0168772	0.93168	0.00197903	2250	1800	450	0.84	0.85	0.881982	0.845333	0.855365
							TSF-CNN	0.936223	0.00899453	0.9416	1.21667e-08	2250	1800	450	0.86	0.87	0.895332	0.866667	0.874453
							TSF-MLP	0.935198	0.00871333	0.939017	1.21667e-08	2250	1800	450	0.84	0.89	0.890263	0.846667	0.857584
2022v1_bmi_simulation_shape_cohorts_Simulation_Cohort_5_9045992_0.75_0.6_0_none_0.75_0.86125	0	none	0.75	0.75	0.6	86.125	CRNN	0.942993	0.00591688	0.950949	1.06929e-06	3150	1800	1350	0.91	0.86	0.885539	0.885714	0.885544
							FCNN	0.948635	0.00489811	0.943169	1.72064e-08	3150	1800	1350	0.9	0.84	0.871217	0.871429	0.871258
							GAF-CNN	0.949113	0.00817332	0.950104	0	3150	1800	1350	0.91	0.86	0.885539	0.885714	0.885544
							MLP	0.922102	0.0409131	0.940815	0.0300078	3150	1800	1350	0.923333	0.853333	0.89544	0.894286	0.893872
							ResNet	0.938341	0.0240694	0.940801	0.0135117	3150	1800	1350	0.91	0.86	0.889391	0.889524	0.889428
							RNN-FCN	0.948552	0.00590742	0.94703	0	3150	1800	1350	0.91	0.85	0.883635	0.88381	0.883562
							Transformer	0.944082	0.0110721	0.947957	1.06915e-06	3150	1800	1350	0.89	0.86	0.87635	0.87619	0.876257
							TSF-CNN	0.944201	0.0131872	0.955204	0	3150	1800	1350	0.91	0.87	0.89036	0.890476	0.890397
							TSF-MLP	0.950863	0.0027558	0.943319	1.72064e-08	3150	1800	1350	0.91	0.83	0.873254	0.873333	0.872863
2022v1_bmi_simulation_shape_cohorts_Simulation_Cohort_5_9045992_0.75_0.6_0_none_1_0.86125	0	none	1	0.75	0.6	86.125	CRNN	0.948352	0.00731164	0.942919	1.72064e-08	3600	1800	1800	0.88	0.87	0.876683	0.876667	0.876665
							FCNN	0.948353	0.00731075	0.942922	0	3600	1800	1800	0.88	0.87	0.876683	0.876667	0.876665
							GAF-CNN	0.948352	0.00731164	0.942919	1.72064e-08	3600	1800	1800	0.88	0.87	0.876683	0.876667	0.876665
							MLP	0.89719	0.0911153	0.884331	0.101484	3600	1800	1800	0.823333	0.823333	0.825041	0.825	0.82499
							ResNet	0.925291	0.0427482	0.918172	0.0428679	3600	1800	1800	0.863333	0.88	0.874005	0.873333	0.873273
							RNN-FCN	0.948352	0.00731164	0.942919	1.72064e-08	3600	1800	1800	0.88	0.87	0.876683	0.876667	0.876665
							Transformer	0.948353	0.00731075	0.94292	8.01898e-07	3600	1800	1800	0.88	0.87	0.876683	0.876667	0.876665
							TSF-CNN	0.948352	0.00731164	0.942919	1.72064e-08	3600	1800	1800	0.88	0.87	0.876683	0.876667	0.876665
							TSF-MLP	0.948352	0.00731164	0.94292	8.01714e-07	3600	1800	1800	0.88	0.87	0.876683	0.876667	0.876665
2022v1_bmi_simulation_shape_cohorts_Simulation_Cohort_5_9045992_0.75_0.6_0.1_IrrNMP_0.5_0.80125	10	none	0.5	0.75	0.6	80.125	CRNN	0.869223	0.0226633	0.85848	0.037918	2700	1800	900	0.796667	0.763333	0.800403	0.787407	0.790859
							FCNN	0.819965	0.0290633	0.835123	0.0385788	2700	1800	900	0.72	0.803333	0.787873	0.748519	0.754017
							GAF-CNN	0.93837	0.00309012	0.931009	0.000824796	2700	1800	900	0.866667	0.866667	0.873935	0.866296	0.868207
							MLP	0.613811	0.072981	0.597943	0.0639378	2700	1800	900	0.716667	0.493333	0.647063	0.641481	0.64363
							ResNet	0.647717	0.0395174	0.654893	0.0619083	2700	1800	900	0.606667	0.66	0.680921	0.625926	0.631527
							RNN-FCN	0.764599	0.149569	0.736324	0.183773	2700	1800	900	0.843333	0.58	0.754228	0.754074	0.741963
							Transformer	0.583002	0.0345996	0.579576	0.0360939	2700	1800	900	0.756667	0.42	0.645117	0.641481	0.630226
							TSF-CNN	0.932743	0.0110111	0.934937	0.00228249	2700	1800	900	0.883333	0.843333	0.874871	0.871111	0.872189
							TSF-MLP	0.724259	0.0246096	0.726189	0.0161682	2700	1800	900	0.71	0.71	0.737949	0.711111	0.717987
2022v1_bmi_simulation_shape_cohorts_Simulation_Cohort_5_9045992_0.75_0.6_0.1_IrrNMP_0.25_0.80125	10	none	0.25	0.75	0.6	80.125	CRNN	0.813732	0.0120035	0.807228	0.0151602	2250	1800	450	0.75	0.72	0.820743	0.744889	0.764232
							FCNN	0.774775	0.0925219	0.780389	0.041027	2250	1800	450	0.733333	0.71	0.810152	0.731111	0.753448
							GAF-CNN	0.929192	0.0056077	0.9243	0.00554395	2250	1800	450	0.836667	0.866667	0.885003	0.844	0.854366
							MLP	0.593921	0.035818	0.5824	0.0256922	2250	1800	450	0.623333	0.576667	0.743991	0.612444	0.638915
							ResNet	0.543055	0.0465196	0.582146	0.0578713	2250	1800	450	0.71	0.476667	0.734602	0.663556	0.688592
							RNN-FCN	0.770314	0.181507	0.723206	0.19741	2250	1800	450	0.863333	0.546667	0.806504	0.802667	0.801331
							Transformer	0.524226	0.00902614	0.478022	0.0338751	2250	1800	450	0.783333	0.283333	0.70256	0.684	0.686263
							TSF-CNN	0.92873	0.0159179	0.920078	0.00412047	2250	1800	450	0.85	0.833333	0.879563	0.847556	0.8567
							TSF-MLP	0.743085	0.00976431	0.758774	0.0166076	2250	1800	450	0.73	0.713333	0.810422	0.727556	0.750572
2022v1_bmi_simulation_shape_cohorts_Simulation_Cohort_5_9045992_0.75_0.6_0.1_IrrNMP_0.75_0.80125	10	none	0.75	0.75	0.6	80.125	CRNN	0.928052	0.00289459	0.9401	0.00078048	3150	1800	1350	0.883333	0.866667	0.877755	0.877143	0.877308
							FCNN	0.794988	0.0289874	0.825165	0.00377186	3150	1800	1350	0.706667	0.816667	0.768511	0.753968	0.755075
							GAF-CNN	0.936996	0.010143	0.936177	0.00131428	3150	1800	1350	0.856667	0.88	0.86825	0.865397	0.865837
							MLP	0.595374	0.0516686	0.601428	0.0330696	3150	1800	1350	0.496667	0.71	0.616859	0.587302	0.585024
							ResNet	0.703114	0.0511726	0.701713	0.071933	3150	1800	1350	0.706667	0.656667	0.694528	0.685397	0.684555
							RNN-FCN	0.805165	0.0379504	0.817383	0.0311025	3150	1800	1350	0.886667	0.653333	0.796188	0.789524	0.783994
							Transformer	0.624735	0.046741	0.634	0.02065	3150	1800	1350	0.833333	0.423333	0.657573	0.65746	0.640147
							TSF-CNN	0.935078	0.0133907	0.939102	0.00148869	3150	1800	1350	0.85	0.87	0.863618	0.860952	0.861426
							TSF-MLP	0.758174	0.0345496	0.77348	0.0347634	3150	1800	1350	0.796667	0.71	0.758094	0.757778	0.757194
2022v1_bmi_simulation_shape_cohorts_Simulation_Cohort_5_9045992_0.75_0.6_0.1_IrrNMP_1_0.80125	10	none	1	0.75	0.6	80.125	CRNN	0.931916	0.0140154	0.930084	0.00213223	3600	1800	1800	0.89	0.843333	0.866928	0.866111	0.866036
							FCNN	0.84699	0.0495135	0.858862	0.0249422	3600	1800	1800	0.833333	0.74	0.79118	0.786944	0.786003
							GAF-CNN	0.937624	0.0122956	0.939561	0.000790076	3600	1800	1800	0.89	0.856667	0.874954	0.874444	0.874402
							MLP	0.515059	0.00643209	0.505057	0.0158375	3600	1800	1800	0.716667	0.383333	0.556508	0.548611	0.531591
							ResNet	0.610137	0.0999583	0.611914	0.120133	3600	1800	1800	0.57	0.646667	0.610531	0.609167	0.607516
							RNN-FCN	0.854488	0.0417645	0.858043	0.0180192	3600	1800	1800	0.81	0.753333	0.784006	0.781944	0.781566
							Transformer	0.558106	0.05174	0.544323	0.0637335	3600	1800	1800	0.89	0.233333	0.608952	0.561667	0.499508
							TSF-CNN	0.939037	0.00926049	0.938245	0.0010251	3600	1800	1800	0.886667	0.846667	0.867116	0.866389	0.866323
							TSF-MLP	0.860118	0.013353	0.868447	0.0266414	3600	1800	1800	0.823333	0.766667	0.803482	0.797778	0.796774
2022v1_bmi_simulation_shape_cohorts_Simulation_Cohort_5_9045992_0.75_0.6_0.5_IrrNMP_0.5_0.858	50	none	0.5	0.75	0.6	85.8	CRNN	0.620043	0.019929	0.626167	0.0118808	2700	1800	900	0.69	0.513333	0.644781	0.631481	0.636066
							FCNN	0.608034	0.0847664	0.561456	0.0382993	2700	1800	900	0.553333	0.57	0.614006	0.559259	0.566265
							GAF-CNN	0.865669	0.0293928	0.872696	0.0148837	2700	1800	900	0.836667	0.773333	0.821124	0.815185	0.817204
							MLP	0.522647	0.0176229	0.498087	0.0358593	2700	1800	900	0.843333	0.206667	0.584966	0.630741	0.591075
							ResNet	0.540836	0.0278593	0.531359	0.00525832	2700	1800	900	0.546667	0.526667	0.587776	0.53963	0.551435
							RNN-FCN	0.758016	0.00511992	0.750469	0.0109382	2700	1800	900	0.723333	0.673333	0.727753	0.707037	0.712859
							Transformer	0.504648	0.00604342	0.510281	0.0191378	2700	1800	900	0.676667	0.386667	0.586544	0.57963	0.566995
							TSF-CNN	0.876972	0.00730284	0.840363	0.00273565	2700	1800	900	0.816667	0.696667	0.780803	0.776296	0.777866
							TSF-MLP	0.523771	0.017444	0.530006	0.020587	2700	1800	900	0.606667	0.486667	0.603328	0.568889	0.56696
2022v1_bmi_simulation_shape_cohorts_Simulation_Cohort_5_9045992_0.75_0.6_0.5_IrrNMP_0.25_0.858	50	none	0.25	0.75	0.6	85.8	CRNN	0.568701	0.0268118	0.550456	0.0249137	2250	1800	450	0.516667	0.6	0.71733	0.533333	0.577927
							FCNN	0.551487	0.0403522	0.55638	0.0337934	2250	1800	450	0.46	0.663333	0.725032	0.501778	0.544244
							GAF-CNN	0.841502	0.0208775	0.833617	0.0043612	2250	1800	450	0.736667	0.78	0.829566	0.744444	0.767098
							MLP	0.514843	0.00529121	0.507285	0.0381195	2250	1800	450	0.476667	0.583333	0.702943	0.5	0.530982
							ResNet	0.539945	0.0279304	0.503859	0.0206637	2250	1800	450	0.836667	0.22	0.709073	0.712889	0.697855
							RNN-FCN	0.570518	0.0376221	0.555381	0.0359572	2250	1800	450	0.54	0.58	0.719195	0.549333	0.594011
							Transformer	0.523784	0.0173431	0.540344	0.0447921	2250	1800	450	0.56	0.536667	0.708465	0.553778	0.595853
							TSF-CNN	0.781107	0.0415112	0.813833	0.00924579	2250	1800	450	0.823333	0.663333	0.824496	0.793333	0.804307
							TSF-MLP	0.512274	0.0523148	0.512557	0.0502017	2250	1800	450	0.886667	0.176667	0.706575	0.744444	0.715525
2022v1_bmi_simulation_shape_cohorts_Simulation_Cohort_5_9045992_0.75_0.6_0.5_IrrNMP_0.75_0.858	50	none	0.75	0.75	0.6	85.8	CRNN	0.59112	0.0244397	0.588404	0.018892	3150	1800	1350	0.623333	0.523333	0.595245	0.580952	0.565632
							FCNN	0.565612	0.0134939	0.542591	0.0293941	3150	1800	1350	0.666667	0.453333	0.575092	0.576508	0.568975
							GAF-CNN	0.876223	0.00771762	0.918727	0.00677839	3150	1800	1350	0.856667	0.84	0.85192	0.851111	0.851365
							MLP	0.514963	0.00534372	0.488831	0.018857	3150	1800	1350	0.55	0.49	0.539508	0.523492	0.487026
							ResNet	0.538156	0.0195529	0.515429	0.00908734	3150	1800	1350	0.586667	0.463333	0.537053	0.535873	0.535015
							RNN-FCN	0.765875	0.00765276	0.789796	0.00604388	3150	1800	1350	0.67	0.786667	0.736712	0.720952	0.722198
							Transformer	0.526327	0.0195184	0.501058	0.0345475	3150	1800	1350	0.796667	0.24	0.542065	0.559365	0.499744
							TSF-CNN	0.866286	0.0108194	0.891891	0.010044	3150	1800	1350	0.806667	0.83	0.819842	0.815873	0.816525
							TSF-MLP	0.58539	0.0243318	0.597506	0.0345688	3150	1800	1350	0.713333	0.47	0.605355	0.608571	0.597889
2022v1_bmi_simulation_shape_cohorts_Simulation_Cohort_5_9045992_0.75_0.6_0.5_IrrNMP_1_0.858	50	none	1	0.75	0.6	85.8	CRNN	0.608691	0.019688	0.599699	0.00911253	3600	1800	1800	0.703333	0.45	0.581925	0.576667	0.569688
							FCNN	0.546251	0.0331646	0.534744	0.017588	3600	1800	1800	0.726667	0.353333	0.553798	0.540833	0.518004
							GAF-CNN	0.896405	0.0070427	0.893709	0.00180017	3600	1800	1800	0.836667	0.8	0.821511	0.820556	0.820421
							MLP	0.528502	0.0182977	0.519534	0.0113227	3600	1800	1800	0.6	0.453333	0.535531	0.528889	0.505939
							ResNet	0.535196	0.0290035	0.518413	0.0216776	3600	1800	1800	0.54	0.523333	0.539793	0.528889	0.500578
							RNN-FCN	0.813715	0.025971	0.814142	0.00820861	3600	1800	1800	0.733333	0.743333	0.739055	0.737778	0.737424
							Transformer	0.513417	0.00611861	0.501112	0.00767331	3600	1800	1800	0.7	0.34	0.523502	0.518056	0.490114
							TSF-CNN	0.889338	0.0260404	0.880765	0.0124236	3600	1800	1800	0.85	0.75	0.805071	0.799444	0.79849
							TSF-MLP	0.55559	0.0107036	0.548341	0.0273048	3600	1800	1800	0.64	0.476667	0.559872	0.557778	0.553115
2022v1_bmi_simulation_shape_cohorts_Simulation_Cohort_5_9045992_0.75_0.6_0.25_IrrNMP_0.5_0.709	25	none	0.5	0.75	0.6	70.9	CRNN	0.737681	0.031874	0.76688	0.027183	2700	1800	900	0.716667	0.683333	0.727049	0.703704	0.709966
							FCNN	0.693449	0.0148804	0.729207	0.00648628	2700	1800	900	0.813333	0.543333	0.717596	0.722593	0.719486
							GAF-CNN	0.907478	0.0211169	0.911731	0.00409067	2700	1800	900	0.843333	0.843333	0.853934	0.844074	0.846553
							MLP	0.523535	0.0250282	0.481931	0.0507256	2700	1800	900	0.81	0.22	0.573785	0.615185	0.553075
							ResNet	0.541096	0.00200297	0.522885	0.0402047	2700	1800	900	0.793333	0.286667	0.60583	0.623704	0.584078
							RNN-FCN	0.708786	0.0949636	0.725191	0.0833794	2700	1800	900	0.823333	0.543333	0.726488	0.73037	0.726192
							Transformer	0.556145	0.0180364	0.548645	0.0161598	2700	1800	900	0.7	0.42	0.618829	0.604815	0.595941
							TSF-CNN	0.915082	0.0130074	0.925617	0.00537025	2700	1800	900	0.813333	0.88	0.85556	0.835556	0.839268
							TSF-MLP	0.683755	0.0809804	0.681335	0.103463	2700	1800	900	0.746667	0.6	0.709203	0.698148	0.701635
2022v1_bmi_simulation_shape_cohorts_Simulation_Cohort_5_9045992_0.75_0.6_0.25_IrrNMP_0.25_0.709	25	none	0.25	0.75	0.6	70.9	CRNN	0.731106	0.00982017	0.724237	0.0238666	2250	1800	450	0.573333	0.766667	0.791132	0.611556	0.646074
							FCNN	0.616507	0.00645957	0.688522	0.0141975	2250	1800	450	0.65	0.66	0.776395	0.652444	0.681853
							GAF-CNN	0.895528	0.0274419	0.914837	0.0076895	2250	1800	450	0.833333	0.84	0.875095	0.834667	0.845805
							MLP	0.522719	0.0139732	0.490998	0.0407554	2250	1800	450	0.8	0.243333	0.702571	0.688889	0.662684
							ResNet	0.593763	0.0616697	0.542589	0.036882	2250	1800	450	0.656667	0.466667	0.717676	0.619111	0.647121
							RNN-FCN	0.576161	0.0501456	0.584613	0.0179921	2250	1800	450	0.653333	0.51	0.731041	0.625333	0.650772
							Transformer	0.557627	0.0152163	0.546859	0.027824	2250	1800	450	0.706667	0.4	0.716716	0.644	0.650726
							TSF-CNN	0.885182	0.0230064	0.883152	0.00963193	2250	1800	450	0.883333	0.713333	0.862308	0.848444	0.853064
							TSF-MLP	0.636642	0.0741669	0.632894	0.112953	2250	1800	450	0.733333	0.526667	0.758422	0.690667	0.711745
2022v1_bmi_simulation_shape_cohorts_Simulation_Cohort_5_9045992_0.75_0.6_0.25_IrrNMP_0.75_0.709	25	none	0.75	0.75	0.6	70.9	CRNN	0.815826	0.0638821	0.800358	0.0824849	3150	1800	1350	0.773333	0.696667	0.739909	0.74	0.739919
							FCNN	0.745159	0.0409589	0.716823	0.037984	3150	1800	1350	0.66	0.666667	0.673808	0.663492	0.663279
							GAF-CNN	0.922946	0.0145905	0.917517	0.00154606	3150	1800	1350	0.86	0.823333	0.843771	0.843175	0.843269
							MLP	0.561907	0.0259508	0.550939	0.0265751	3150	1800	1350	0.716667	0.413333	0.5941	0.586667	0.56392
							ResNet	0.538431	0.0349688	0.548085	0.0108011	3150	1800	1350	0.443333	0.65	0.559339	0.530476	0.524401
							RNN-FCN	0.683205	0.156686	0.667201	0.146523	3150	1800	1350	0.786667	0.51	0.662414	0.667302	0.657314
							Transformer	0.552038	0.0361823	0.545219	0.0486363	3150	1800	1350	0.753333	0.37	0.580615	0.589206	0.573165
							TSF-CNN	0.921581	0.0138127	0.917495	0.00250373	3150	1800	1350	0.85	0.82	0.837598	0.836825	0.837053
							TSF-MLP	0.630516	0.116624	0.616141	0.100338	3150	1800	1350	0.796667	0.443333	0.641085	0.645714	0.632737
2022v1_bmi_simulation_shape_cohorts_Simulation_Cohort_5_9045992_0.75_0.6_0.25_IrrNMP_1_0.709	25	none	1	0.75	0.6	70.9	CRNN	0.889759	0.0114544	0.908264	0.0133014	3600	1800	1800	0.863333	0.796667	0.830317	0.828611	0.828388
							FCNN	0.693463	0.0510976	0.728984	0.0347808	3600	1800	1800	0.773333	0.61	0.698675	0.692778	0.690748
							GAF-CNN	0.922056	0.00853668	0.930659	0.000965079	3600	1800	1800	0.88	0.85	0.865122	0.864722	0.864685
							MLP	0.560093	0.010415	0.564221	0.021257	3600	1800	1800	0.706667	0.42	0.569147	0.563333	0.551685
							ResNet	0.548041	0.041348	0.552176	0.0158585	3600	1800	1800	0.706667	0.396667	0.562148	0.553889	0.535236
							RNN-FCN	0.767583	0.0229896	0.76308	0.024775	3600	1800	1800	0.783333	0.63	0.712114	0.706389	0.704475
							Transformer	0.534451	0.0291614	0.510638	0.0576415	3600	1800	1800	0.79	0.263333	0.536539	0.528611	0.475569
							TSF-CNN	0.925177	0.0132999	0.932481	0.0044703	3600	1800	1800	0.89	0.83	0.860437	0.859167	0.859043
							TSF-MLP	0.69508	0.0455823	0.718019	0.0221377	3600	1800	1800	0.843333	0.516667	0.709301	0.682222	0.672136
2022v1_bmi_simulation_shape_cohorts_Simulation_Cohort_5_9045992_0.75_0.25_0_none_0.5_0.18925	0	none	0.5	0.75	0.25	18.925	CRNN	0.997772	0.00073519	0.997356	0	2700	1800	900	0.98	0.95	0.974404	0.974444	0.97439
							FCNN	0.998592	0.000432737	0.996794	0	2700	1800	900	0.97	0.97	0.971467	0.971111	0.971204
							GAF-CNN	0.998255	0.00120141	0.997978	0	2700	1800	900	0.97	0.98	0.976169	0.975556	0.975672
							MLP	0.998702	0.000240377	0.998017	1.72064e-08	2700	1800	900	0.97	0.98	0.973967	0.973333	0.97346
							ResNet	0.998198	0.00153505	0.997731	5.78237e-06	2700	1800	900	0.97	0.97	0.972637	0.972222	0.972323
							RNN-FCN	0.998799	0.00042893	0.996584	1.6038e-06	2700	1800	900	0.96	0.97	0.965551	0.964444	0.964666
							Transformer	0.998225	0.00043439	0.998017	0	2700	1800	900	0.98	0.97	0.976748	0.976667	0.976695
							TSF-CNN	0.998213	0.000417576	0.998178	1.72064e-08	2700	1800	900	0.96	0.99	0.973569	0.972222	0.972425
							TSF-MLP	0.997942	0.000641914	0.998311	1.72064e-08	2700	1800	900	0.99	0.97	0.983322	0.983333	0.983326
2022v1_bmi_simulation_shape_cohorts_Simulation_Cohort_5_9045992_0.75_0.25_0_none_0.25_0.18925	0	none	0.25	0.75	0.25	18.925	CRNN	0.99863	0.000508987	0.998433	1.72064e-08	2250	1800	450	0.98	0.98	0.979682	0.978667	0.978921
							FCNN	0.99692	0.00185724	0.997556	1.72064e-08	2250	1800	450	0.97	0.97	0.97369	0.972	0.972428
							GAF-CNN	0.998238	0.000520154	0.998044	0	2250	1800	450	0.98	0.97	0.977076	0.976	0.976286
							MLP	0.997131	0.00289356	0.998693	3.2075e-05	2250	1800	450	0.97	0.99	0.976659	0.974667	0.97511
							ResNet	0.997222	0.00156491	0.998311	1.72064e-08	2250	1800	450	0.98	0.97	0.979405	0.978667	0.978872
							RNN-FCN	0.997206	0.00304085	0.998378	0	2250	1800	450	0.99	0.96	0.985302	0.985333	0.985315
							Transformer	0.998019	0.00105247	0.999322	1.72064e-08	2250	1800	450	0.98	0.99	0.983735	0.982667	0.982893
							TSF-CNN	0.998308	0.00153521	0.998311	1.72064e-08	2250	1800	450	0.98	0.99	0.979995	0.978667	0.978969
							TSF-MLP	0.998728	0.000514241	0.997669	3.2075e-06	2250	1800	450	0.97	0.98	0.974079	0.972	0.972489
2022v1_bmi_simulation_shape_cohorts_Simulation_Cohort_5_9045992_0.75_0.25_0_none_0.75_0.18925	0	none	0.75	0.75	0.25	18.925	CRNN	0.998351	0.000812358	0.997389	0	3150	1800	1350	0.99	0.97	0.980985	0.980952	0.980936
							FCNN	0.99822	0.000571603	0.997681	0	3150	1800	1350	0.98	0.97	0.977137	0.977143	0.977136
							GAF-CNN	0.998299	0.000373404	0.998211	1.72064e-08	3150	1800	1350	0.98	0.98	0.981048	0.980952	0.980968
							MLP	0.99788	0.000326972	0.998533	0	3150	1800	1350	0.99	0.98	0.984761	0.984762	0.984758
							ResNet	0.998457	0.000461712	0.99873	1.06915e-06	3150	1800	1350	0.98	0.99	0.983009	0.982857	0.982875
							RNN-FCN	0.99812	0.000766493	0.998311	0	3150	1800	1350	0.98	0.98	0.980072	0.98	0.980013
							Transformer	0.998264	0.000829298	0.998267	1.72064e-08	3150	1800	1350	0.99	0.97	0.981924	0.981905	0.981892
							TSF-CNN	0.998155	0.00103152	0.997852	0	3150	1800	1350	0.98	0.98	0.979099	0.979048	0.979059
							TSF-MLP	0.998177	0.00076292	0.997685	1.72064e-08	3150	1800	1350	0.98	0.98	0.981002	0.980952	0.980963
2022v1_bmi_simulation_shape_cohorts_Simulation_Cohort_5_9045992_0.75_0.25_0_none_1_0.18925	0	none	1	0.75	0.25	18.925	CRNN	0.99786	0.000517241	0.998678	1.72064e-08	3600	1800	1800	0.99	0.98	0.985005	0.985	0.985
							FCNN	0.997859	0.000518479	0.998678	0	3600	1800	1800	0.99	0.98	0.985005	0.985	0.985
							GAF-CNN	0.997859	0.000518479	0.998678	1.72064e-08	3600	1800	1800	0.99	0.98	0.985005	0.985	0.985
							MLP	0.997338	0.000967775	0.998678	0	3600	1800	1800	0.99	0.98	0.985005	0.985	0.985
							ResNet	0.997249	0.000731897	0.998412	0.00046148	3600	1800	1800	0.986667	0.98	0.983339	0.983333	0.983333
							RNN-FCN	0.997859	0.000518479	0.998678	0	3600	1800	1800	0.99	0.98	0.985005	0.985	0.985
							Transformer	0.997859	0.000518479	0.998678	1.72064e-08	3600	1800	1800	0.99	0.98	0.985005	0.985	0.985
							TSF-CNN	0.997859	0.000518479	0.998678	0	3600	1800	1800	0.99	0.98	0.985005	0.985	0.985
							TSF-MLP	0.99786	0.000517241	0.998678	1.72064e-08	3600	1800	1800	0.99	0.98	0.985005	0.985	0.985
2022v1_bmi_simulation_shape_cohorts_Simulation_Cohort_5_9045992_0.75_0.25_0.1_IrrNMP_0.5_0.225	10	none	0.5	0.75	0.25	22.5	CRNN	0.79848	0.0399429	0.757539	0.0261276	2700	1800	900	0.896667	0.506667	0.766246	0.77037	0.757305
							FCNN	0.706105	0.0774632	0.712311	0.0504296	2700	1800	900	0.686667	0.69	0.723948	0.686667	0.692458
							GAF-CNN	0.994333	0.00147314	0.995109	0.000547563	2700	1800	900	0.966667	0.97	0.970576	0.97	0.970122
							MLP	0.603972	0.039271	0.617632	0.0143458	2700	1800	900	0.61	0.606667	0.660899	0.610741	0.613692
							ResNet	0.570755	0.114317	0.56834	0.0879319	2700	1800	900	0.69	0.48	0.635885	0.620741	0.623259
							RNN-FCN	0.914964	0.125545	0.91835	0.121884	2700	1800	900	0.886667	0.87	0.884766	0.879259	0.879957
							Transformer	0.534373	0.00441853	0.55713	0.0113464	2700	1800	900	0.54	0.623333	0.630643	0.569259	0.580196
							TSF-CNN	0.99454	0.00109263	0.989639	0.00116517	2700	1800	900	0.963333	0.94	0.956332	0.955926	0.956018
							TSF-MLP	0.833482	0.0227824	0.839572	0.0225862	2700	1800	900	0.943333	0.7	0.86888	0.863333	0.85941
2022v1_bmi_simulation_shape_cohorts_Simulation_Cohort_5_9045992_0.75_0.25_0.1_IrrNMP_0.25_0.225	10	none	0.25	0.75	0.25	22.5	CRNN	0.820744	0.0933043	0.794004	0.105527	2250	1800	450	0.79	0.726667	0.830037	0.777333	0.792631
							FCNN	0.709499	0.0785661	0.656522	0.0607218	2250	1800	450	0.636667	0.66	0.768409	0.642222	0.676101
							GAF-CNN	0.993713	0.00217869	0.991161	0.00126397	2250	1800	450	0.96	0.97	0.965911	0.962667	0.963465
							MLP	0.560422	0.0517699	0.536891	0.0590906	2250	1800	450	0.846667	0.28	0.740577	0.732889	0.719624
							ResNet	0.568859	0.0532272	0.581869	0.00680968	2250	1800	450	0.57	0.623333	0.741687	0.579111	0.615306
							RNN-FCN	0.886469	0.142342	0.870389	0.145931	2250	1800	450	0.813333	0.84	0.888218	0.819111	0.832751
							Transformer	0.533764	0.0229842	0.503944	0.0575819	2250	1800	450	0.776667	0.306667	0.730726	0.680889	0.681605
							TSF-CNN	0.987045	0.00853555	0.978046	0.00153211	2250	1800	450	0.953333	0.903333	0.950273	0.944889	0.946058
							TSF-MLP	0.850137	0.067916	0.821044	0.0358175	2250	1800	450	0.826667	0.773333	0.867606	0.815556	0.827004
2022v1_bmi_simulation_shape_cohorts_Simulation_Cohort_5_9045992_0.75_0.25_0.1_IrrNMP_0.75_0.225	10	none	0.75	0.75	0.25	22.5	CRNN	0.97542	0.00626161	0.977021	0.00311951	3150	1800	1350	0.953333	0.953333	0.953304	0.952698	0.952747
							FCNN	0.761427	0.059347	0.736759	0.069811	3150	1800	1350	0.806667	0.593333	0.716586	0.71746	0.713667
							GAF-CNN	0.994601	0.00312043	0.99421	0.002623	3150	1800	1350	0.97	0.96	0.965879	0.965397	0.965373
							MLP	0.645078	0.0221156	0.615395	0.00815133	3150	1800	1350	0.8	0.446667	0.650382	0.651746	0.638919
							ResNet	0.594169	0.0752209	0.590615	0.0380507	3150	1800	1350	0.593333	0.606667	0.617623	0.596508	0.588905
							RNN-FCN	0.923401	0.126602	0.925263	0.123723	3150	1800	1350	0.966667	0.816667	0.909151	0.90127	0.896375
							Transformer	0.567284	0.0417189	0.560627	0.0367837	3150	1800	1350	0.7	0.463333	0.593292	0.597778	0.591004
							TSF-CNN	0.995604	0.00145484	0.995583	0.00037662	3150	1800	1350	0.993333	0.963333	0.979884	0.979683	0.979647
							TSF-MLP	0.865665	0.0243727	0.867805	0.0222432	3150	1800	1350	0.9	0.753333	0.838036	0.835556	0.834024
2022v1_bmi_simulation_shape_cohorts_Simulation_Cohort_5_9045992_0.75_0.25_0.1_IrrNMP_1_0.225	10	none	1	0.75	0.25	22.5	CRNN	0.986099	0.00140568	0.98434	0.000699963	3600	1800	1800	0.96	0.96	0.95951	0.959444	0.959443
							FCNN	0.724857	0.0412417	0.725139	0.0377175	3600	1800	1800	0.77	0.613333	0.699215	0.691389	0.689105
							GAF-CNN	0.99463	0.00102719	0.994374	0.00053602	3600	1800	1800	0.966667	0.966667	0.966657	0.966389	0.966384
							MLP	0.586849	0.0129931	0.564141	0.0219569	3600	1800	1800	0.783333	0.376667	0.601513	0.579444	0.558744
							ResNet	0.613291	0.0584382	0.584589	0.0639373	3600	1800	1800	0.703333	0.483333	0.599794	0.593056	0.587974
							RNN-FCN	0.906181	0.155004	0.898183	0.170511	3600	1800	1800	0.97	0.79	0.904131	0.88	0.872809
							Transformer	0.610736	0.0205568	0.598025	0.0417355	3600	1800	1800	0.75	0.47	0.626376	0.609167	0.59641
							TSF-CNN	0.995122	0.00185983	0.996588	0.000387162	3600	1800	1800	0.98	0.973333	0.9781	0.978056	0.978055
							TSF-MLP	0.871566	0.0214856	0.893556	0.01097	3600	1800	1800	0.916667	0.753333	0.850045	0.838611	0.837316
2022v1_bmi_simulation_shape_cohorts_Simulation_Cohort_5_9045992_0.75_0.25_0.5_IrrNMP_0.5_0.166	50	none	0.5	0.75	0.25	16.6	CRNN	0.557375	0.015886	0.533532	0.0134819	2700	1800	900	0.83	0.276667	0.619217	0.645556	0.614897
							FCNN	0.574321	0.0354427	0.512445	0.00724802	2700	1800	900	0.82	0.243333	0.591809	0.627037	0.596224
							GAF-CNN	0.936685	0.0224988	0.942828	0.0151207	2700	1800	900	0.893333	0.85	0.882341	0.87963	0.88047
							MLP	0.538823	0.0261736	0.526956	0.0270114	2700	1800	900	0.393333	0.683333	0.598473	0.490741	0.479155
							ResNet	0.509541	0.0101572	0.48804	0.044383	2700	1800	900	0.54	0.5	0.602552	0.528889	0.460713
							RNN-FCN	0.555936	0.038488	0.520865	0.0419892	2700	1800	900	0.783333	0.29	0.598451	0.62	0.579903
							Transformer	0.531137	0.0263346	0.533472	0.0299906	2700	1800	900	0.73	0.36	0.610757	0.605556	0.581978
							TSF-CNN	0.920759	0.016658	0.916352	0.0138889	2700	1800	900	0.843333	0.84	0.851772	0.84	0.842514
							TSF-MLP	0.562084	0.0227637	0.535058	0.0244676	2700	1800	900	0.93	0.183333	0.659498	0.681852	0.620854
2022v1_bmi_simulation_shape_cohorts_Simulation_Cohort_5_9045992_0.75_0.25_0.5_IrrNMP_0.25_0.166	50	none	0.25	0.75	0.25	16.6	CRNN	0.585445	0.0633258	0.553481	0.0110929	2250	1800	450	0.436667	0.666667	0.728584	0.482667	0.50578
							FCNN	0.537182	0.0324447	0.543093	0.0322431	2250	1800	450	0.64	0.453333	0.70832	0.602222	0.634322
							GAF-CNN	0.848245	0.00972637	0.835594	0.00644849	2250	1800	450	0.75	0.783333	0.835662	0.757333	0.777982
							MLP	0.54213	0.0293111	0.493533	0.0103776	2250	1800	450	0.55	0.476667	0.689587	0.536889	0.562845
							ResNet	0.523654	0.0211243	0.480889	0.0216741	2250	1800	450	0.49	0.556667	0.713849	0.504	0.47838
							RNN-FCN	0.543867	0.0466862	0.50533	0.0294263	2250	1800	450	0.713333	0.336667	0.700839	0.640444	0.6484
							Transformer	0.515531	0.0101555	0.531452	0.00635432	2250	1800	450	0.506667	0.573333	0.709317	0.52	0.556162
							TSF-CNN	0.805096	0.0471667	0.780678	0.0453904	2250	1800	450	0.723333	0.71	0.80722	0.720889	0.744358
							TSF-MLP	0.557406	0.00552779	0.541913	0.0306388	2250	1800	450	0.753333	0.383333	0.728265	0.678667	0.689224
2022v1_bmi_simulation_shape_cohorts_Simulation_Cohort_5_9045992_0.75_0.25_0.5_IrrNMP_0.75_0.166	50	none	0.75	0.75	0.25	16.6	CRNN	0.562035	0.0112811	0.547925	0.0154912	3150	1800	1350	0.46	0.626667	0.561931	0.531429	0.514673
							FCNN	0.51881	0.012375	0.538786	0.0132601	3150	1800	1350	0.576667	0.506667	0.553785	0.546984	0.540568
							GAF-CNN	0.96541	0.00364667	0.969691	0.0014199	3150	1800	1350	0.933333	0.893333	0.917441	0.916825	0.916709
							MLP	0.512928	0.00197751	0.506275	0.00491387	3150	1800	1350	0.73	0.313333	0.5347	0.551429	0.531311
							ResNet	0.518128	0.0111019	0.490783	0.0165624	3150	1800	1350	0.24	0.786667	0.531703	0.473968	0.425293
							RNN-FCN	0.525254	0.00263321	0.52702	0.0314629	3150	1800	1350	0.7	0.37	0.546299	0.55746	0.539112
							Transformer	0.513646	0.00937199	0.498842	0.01222	3150	1800	1350	0.78	0.25	0.545563	0.553333	0.505536
							TSF-CNN	0.924577	0.00261811	0.932043	0.011493	3150	1800	1350	0.843333	0.866667	0.859786	0.854603	0.854875
							TSF-MLP	0.537679	0.0259929	0.520121	0.032344	3150	1800	1350	0.593333	0.476667	0.548036	0.54381	0.53376
2022v1_bmi_simulation_shape_cohorts_Simulation_Cohort_5_9045992_0.75_0.25_0.5_IrrNMP_1_0.166	50	none	1	0.75	0.25	16.6	CRNN	0.595362	0.0236203	0.570592	0.0418912	3600	1800	1800	0.61	0.51	0.571469	0.56	0.540306
							FCNN	0.53452	0.0119504	0.515983	0.0248417	3600	1800	1800	0.74	0.313333	0.552623	0.526389	0.471558
							GAF-CNN	0.977278	0.00199641	0.97442	0.000841058	3600	1800	1800	0.913333	0.91	0.912308	0.912222	0.912218
							MLP	0.527659	0.00566295	0.510056	0.0262115	3600	1800	1800	0.653333	0.393333	0.52615	0.524167	0.509576
							ResNet	0.527983	0.0145096	0.507963	0.0321396	3600	1800	1800	0.44	0.61	0.539649	0.526944	0.483265
							RNN-FCN	0.683811	0.0614563	0.645885	0.0562019	3600	1800	1800	0.66	0.576667	0.622938	0.618611	0.615628
							Transformer	0.523726	0.00608763	0.490627	0.0171035	3600	1800	1800	0.65	0.376667	0.520305	0.514167	0.482587
							TSF-CNN	0.947568	0.00738106	0.942089	0.00791198	3600	1800	1800	0.846667	0.883333	0.867323	0.866667	0.866604
							TSF-MLP	0.583948	0.018458	0.549137	0.00580576	3600	1800	1800	0.723333	0.41	0.578732	0.566944	0.552274
2022v1_bmi_simulation_shape_cohorts_Simulation_Cohort_5_9045992_0.75_0.25_0.25_IrrNMP_0.5_0.36125	25	none	0.5	0.75	0.25	36.125	CRNN	0.668089	0.0133965	0.663464	0.010946	2700	1800	900	0.723333	0.553333	0.67678	0.667407	0.670842
							FCNN	0.606381	0.0202722	0.595406	0.0094771	2700	1800	900	0.756667	0.436667	0.645946	0.648889	0.643548
							GAF-CNN	0.982529	0.011452	0.989965	0.00380302	2700	1800	900	0.963333	0.946667	0.958892	0.958519	0.958625
							MLP	0.549708	0.0182076	0.52521	0.0188386	2700	1800	900	0.71	0.383333	0.59889	0.598519	0.593239
							ResNet	0.55761	0.0549364	0.55951	0.0356471	2700	1800	900	0.686667	0.463333	0.621776	0.612222	0.612256
							RNN-FCN	0.815851	0.214046	0.807057	0.216407	2700	1800	900	0.9	0.64	0.812623	0.812222	0.791765
							Transformer	0.523913	0.0150148	0.506604	0.0258939	2700	1800	900	0.71	0.343333	0.596001	0.586667	0.546393
							TSF-CNN	0.984906	0.00623525	0.984641	0.00379575	2700	1800	900	0.946667	0.933333	0.944198	0.942593	0.942902
							TSF-MLP	0.765427	0.0514713	0.728683	0.0231433	2700	1800	900	0.77	0.61	0.726794	0.716296	0.715907
2022v1_bmi_simulation_shape_cohorts_Simulation_Cohort_5_9045992_0.75_0.25_0.25_IrrNMP_0.25_0.36125	25	none	0.25	0.75	0.25	36.125	CRNN	0.634097	0.0627619	0.658374	0.027234	2250	1800	450	0.536667	0.736667	0.769799	0.577333	0.618278
							FCNN	0.668846	0.0113742	0.657602	0.0553047	2250	1800	450	0.593333	0.673333	0.761025	0.608444	0.647478
							GAF-CNN	0.961905	0.00400817	0.973787	0.00547382	2250	1800	450	0.913333	0.93	0.9312	0.917778	0.921224
							MLP	0.52254	0.0206156	0.44963	0.0471275	2250	1800	450	0.666667	0.353333	0.685228	0.602222	0.60515
							ResNet	0.544332	0.0278783	0.541952	0.0167342	2250	1800	450	0.36	0.74	0.72181	0.434667	0.469164
							RNN-FCN	0.796565	0.189703	0.778987	0.129707	2250	1800	450	0.776667	0.69	0.817047	0.759111	0.777403
							Transformer	0.552472	0.0773347	0.497385	0.0395793	2250	1800	450	0.756667	0.29	0.697986	0.663556	0.66268
							TSF-CNN	0.964938	0.020274	0.957517	0.0122002	2250	1800	450	0.873333	0.916667	0.910407	0.879556	0.887073
							TSF-MLP	0.677914	0.0905273	0.691911	0.0400228	2250	1800	450	0.793333	0.55	0.780666	0.740889	0.753708
2022v1_bmi_simulation_shape_cohorts_Simulation_Cohort_5_9045992_0.75_0.25_0.25_IrrNMP_0.75_0.36125	25	none	0.75	0.75	0.25	36.125	CRNN	0.776139	0.0732349	0.76553	0.088608	3150	1800	1350	0.916667	0.536667	0.773353	0.752698	0.736934
							FCNN	0.630913	0.016882	0.620734	0.0113691	3150	1800	1350	0.773333	0.45	0.639935	0.636508	0.621219
							GAF-CNN	0.985698	0.0100444	0.98146	0.0100202	3150	1800	1350	0.936667	0.94	0.938492	0.938095	0.93818
							MLP	0.5352	0.0298391	0.520575	0.0580885	3150	1800	1350	0.83	0.246667	0.572728	0.581587	0.526598
							ResNet	0.55001	0.0354275	0.556141	0.0304349	3150	1800	1350	0.58	0.533333	0.565415	0.559683	0.560886
							RNN-FCN	0.954312	0.0145996	0.958076	0.00154975	3150	1800	1350	0.896667	0.916667	0.906809	0.904444	0.904656
							Transformer	0.521467	0.019822	0.511196	0.0096695	3150	1800	1350	0.77	0.283333	0.544025	0.560317	0.531119
							TSF-CNN	0.982131	0.0162981	0.987572	0.00247933	3150	1800	1350	0.953333	0.943333	0.949058	0.948889	0.948901
							TSF-MLP	0.745668	0.0150826	0.763591	0.0221541	3150	1800	1350	0.84	0.59	0.734772	0.732698	0.727003
2022v1_bmi_simulation_shape_cohorts_Simulation_Cohort_5_9045992_0.75_0.25_0.25_IrrNMP_1_0.36125	25	none	1	0.75	0.25	36.125	CRNN	0.920696	0.0865732	0.913442	0.0859226	3600	1800	1800	0.906667	0.826667	0.868933	0.866111	0.865541
							FCNN	0.630935	0.0306343	0.63744	0.026913	3600	1800	1800	0.813333	0.4	0.646654	0.608611	0.586379
							GAF-CNN	0.99181	0.00283174	0.990094	0.00259612	3600	1800	1800	0.97	0.946667	0.95786	0.9575	0.957491
							MLP	0.54512	0.0435431	0.546712	0.0562	3600	1800	1800	0.783333	0.33	0.56958	0.554722	0.525708
							ResNet	0.543789	0.00652098	0.515612	0.00577485	3600	1800	1800	0.586667	0.476667	0.539836	0.532222	0.516003
							RNN-FCN	0.960696	0.0119695	0.958666	0.00399814	3600	1800	1800	0.92	0.89	0.905265	0.904444	0.904395
							Transformer	0.553167	0.0246564	0.548444	0.0119203	3600	1800	1800	0.676667	0.423333	0.56291	0.55	0.530651
							TSF-CNN	0.993011	0.00134965	0.98827	0.000551096	3600	1800	1800	0.96	0.953333	0.95725	0.957222	0.957222
							TSF-MLP	0.762493	0.0216771	0.725372	0.00982309	3600	1800	1800	0.876667	0.51	0.72366	0.692222	0.681204
2022v1_bmi_simulation_shape_cohorts_Simulation_Cohort_5_9045992_0.75_0.95_0_High_0.5_0.93425	0	High	0.5	0.75	0.95	93.425	CRNN	0.533225	0.0112636	0.51529	0.0191403	2700	1800	900	0.893333	0.276667	0.662032	0.688148	0.651482
							FCNN	0.649529	0.191788	0.629641	0.182839	2700	1800	900	0.713333	0.576667	0.681835	0.667778	0.670915
							GAF-CNN	0.880803	0.00940914	0.867225	0.00323788	2700	1800	900	0.803333	0.816667	0.822692	0.807037	0.810853
							MLP	0.568579	0.0310948	0.550221	0.0497018	2700	1800	900	0.5	0.723333	0.68043	0.575185	0.567516
							ResNet	0.590883	0.039584	0.596538	0.0368168	2700	1800	900	0.856667	0.4	0.692095	0.703333	0.683867
							RNN-FCN	0.803779	0.0255025	0.800246	0.0269556	2700	1800	900	0.846667	0.63	0.771413	0.774444	0.772315
							Transformer	0.533309	0.0176512	0.581477	0.0114748	2700	1800	900	0.766667	0.453333	0.655237	0.661481	0.657607
							TSF-CNN	0.84475	0.00635052	0.822244	0.0131518	2700	1800	900	0.786667	0.753333	0.788044	0.772593	0.776211
							TSF-MLP	0.534858	0.0445875	0.547834	0.0596979	2700	1800	900	0.483333	0.686667	0.649129	0.551111	0.551737
2022v1_bmi_simulation_shape_cohorts_Simulation_Cohort_5_9045992_0.75_0.95_0_High_0.25_0.93425	0	High	0.25	0.75	0.95	93.425	CRNN	0.609603	0.0376818	0.602065	0.0465925	2250	1800	450	0.686667	0.586667	0.75949	0.664889	0.693901
							FCNN	0.627947	0.0596087	0.564493	0.0600999	2250	1800	450	0.796667	0.436667	0.771436	0.724	0.720435
							GAF-CNN	0.881176	0.0313422	0.85523	0.00854907	2250	1800	450	0.783333	0.82	0.853516	0.791111	0.807881
							MLP	0.535432	0.0214973	0.53612	0.00288862	2250	1800	450	0.67	0.53	0.741567	0.642222	0.668332
							ResNet	0.567872	0.0234606	0.496072	0.0739937	2250	1800	450	0.776667	0.366667	0.722019	0.693778	0.706269
							RNN-FCN	0.753896	0.113203	0.720346	0.112317	2250	1800	450	0.65	0.753333	0.81226	0.674222	0.692419
							Transformer	0.587709	0.059706	0.525081	0.0441081	2250	1800	450	0.65	0.536667	0.755356	0.627556	0.634382
							TSF-CNN	0.831114	0.029395	0.800744	0.0362459	2250	1800	450	0.683333	0.81	0.825484	0.707556	0.73589
							TSF-MLP	0.577692	0.0542963	0.569046	0.0273664	2250	1800	450	0.79	0.42	0.749535	0.715556	0.722614
2022v1_bmi_simulation_shape_cohorts_Simulation_Cohort_5_9045992_0.75_0.95_0_High_0.75_0.93425	0	High	0.75	0.75	0.95	93.425	CRNN	0.578444	0.0276939	0.580091	0.0485	3150	1800	1350	0.726667	0.506667	0.629911	0.631746	0.6242
							FCNN	0.577377	0.0681709	0.604343	0.0761744	3150	1800	1350	0.65	0.633333	0.662638	0.642222	0.633323
							GAF-CNN	0.886797	0.0152861	0.883046	0.00302947	3150	1800	1350	0.82	0.8	0.813059	0.811429	0.811883
							MLP	0.520502	0.00647038	0.511552	0.0254103	3150	1800	1350	0.673333	0.456667	0.615164	0.579683	0.5437
							ResNet	0.537452	0.0312778	0.530565	0.0372283	3150	1800	1350	0.773333	0.366667	0.602493	0.6	0.576149
							RNN-FCN	0.743224	0.0376306	0.736541	0.0298371	3150	1800	1350	0.626667	0.716667	0.703384	0.664444	0.655296
							Transformer	0.542819	0.00689114	0.567359	0.00779833	3150	1800	1350	0.366667	0.826667	0.637793	0.564444	0.542321
							TSF-CNN	0.858533	0.0108476	0.87424	0.000219781	3150	1800	1350	0.82	0.786667	0.807114	0.806032	0.806244
							TSF-MLP	0.613261	0.0174162	0.603993	0.0252837	3150	1800	1350	0.71	0.576667	0.657021	0.650794	0.646793
2022v1_bmi_simulation_shape_cohorts_Simulation_Cohort_5_9045992_0.75_0.95_0_High_1_0.93425	0	High	1	0.75	0.95	93.425	CRNN	0.641951	0.0335657	0.644146	0.0289959	3600	1800	1800	0.673333	0.69	0.682307	0.681944	0.681772
							FCNN	0.583621	0.0616884	0.600192	0.0489666	3600	1800	1800	0.863333	0.416667	0.686159	0.641389	0.616087
							GAF-CNN	0.887397	0.00786933	0.885852	0.0037698	3600	1800	1800	0.766667	0.873333	0.823005	0.819167	0.818624
							MLP	0.555365	0.0320936	0.554231	0.0663142	3600	1800	1800	0.483333	0.706667	0.608173	0.596389	0.586638
							ResNet	0.530551	0.0200209	0.537248	0.0197327	3600	1800	1800	0.82	0.356667	0.623168	0.588611	0.560252
							RNN-FCN	0.727697	0.00890043	0.731129	0.0100266	3600	1800	1800	0.523333	0.823333	0.696226	0.675278	0.666847
							Transformer	0.513927	0.0053475	0.490757	0.00407977	3600	1800	1800	0.723333	0.396667	0.569616	0.561111	0.547786
							TSF-CNN	0.875904	0.0100617	0.872007	0.00361945	3600	1800	1800	0.81	0.8	0.804396	0.804167	0.80413
							TSF-MLP	0.521784	0.00474015	0.545365	0.0166817	3600	1800	1800	0.726667	0.48	0.644383	0.604444	0.575421
2022v1_bmi_simulation_shape_cohorts_Simulation_Cohort_5_9045992_0.75_0.95_0_Moderate_0.5_0.93425	0	Moderate	0.5	0.75	0.95	93.425	CRNN	0.722835	0.0194946	0.712496	0.0151649	2700	1800	900	0.803333	0.54	0.715131	0.718148	0.71441
							FCNN	0.688369	0.0162355	0.658531	0.00629958	2700	1800	900	0.633333	0.623333	0.678869	0.630741	0.633047
							GAF-CNN	0.874461	0.010856	0.876321	0.00358472	2700	1800	900	0.76	0.856667	0.823433	0.792963	0.798324
							MLP	0.537457	0.0382477	0.512307	0.0533839	2700	1800	900	0.916667	0.166667	0.647699	0.666667	0.60099
							ResNet	0.575787	0.0348899	0.587231	0.0331144	2700	1800	900	0.66	0.506667	0.634708	0.611111	0.611653
							RNN-FCN	0.73415	0.187026	0.739614	0.158067	2700	1800	900	0.686667	0.7	0.723858	0.691481	0.698691
							Transformer	0.556655	0.0427586	0.543825	0.045665	2700	1800	900	0.583333	0.536667	0.609859	0.56963	0.579312
							TSF-CNN	0.877085	0.0110231	0.863787	0.00402427	2700	1800	900	0.793333	0.8	0.813583	0.797407	0.801213
							TSF-MLP	0.544549	0.0367414	0.533024	0.00557183	2700	1800	900	0.673333	0.443333	0.657044	0.596667	0.545177
2022v1_bmi_simulation_shape_cohorts_Simulation_Cohort_5_9045992_0.75_0.95_0_Moderate_0.25_0.93425	0	Moderate	0.25	0.75	0.95	93.425	CRNN	0.720262	0.0300098	0.709781	0.00813573	2250	1800	450	0.703333	0.636667	0.779688	0.690667	0.716931
							FCNN	0.695031	0.018686	0.696665	0.0108764	2250	1800	450	0.696667	0.61	0.770313	0.680444	0.706792
							GAF-CNN	0.865336	0.00683562	0.8262	0.00422205	2250	1800	450	0.726667	0.813333	0.837932	0.745778	0.768975
							MLP	0.564996	0.0405241	0.524567	0.0416113	2250	1800	450	0.75	0.353333	0.714709	0.669778	0.683155
							ResNet	0.613342	0.0578712	0.602548	0.0819992	2250	1800	450	0.713333	0.476667	0.738607	0.667556	0.690614
							RNN-FCN	0.806147	0.0705953	0.745806	0.022728	2250	1800	450	0.73	0.646667	0.789379	0.713778	0.737173
							Transformer	0.554584	0.0277033	0.555563	0.0176552	2250	1800	450	0.506667	0.626667	0.726034	0.531111	0.56711
							TSF-CNN	0.853817	0.0238099	0.862115	0.00810793	2250	1800	450	0.79	0.793333	0.850434	0.792444	0.808363
							TSF-MLP	0.623993	0.084702	0.597761	0.106089	2250	1800	450	0.683333	0.533333	0.746978	0.654667	0.677046
2022v1_bmi_simulation_shape_cohorts_Simulation_Cohort_5_9045992_0.75_0.95_0_Moderate_0.75_0.93425	0	Moderate	0.75	0.75	0.95	93.425	CRNN	0.833067	0.0333317	0.829928	0.0211063	3150	1800	1350	0.786667	0.73	0.76358	0.762857	0.76307
							FCNN	0.716648	0.0198969	0.738857	0.0258902	3150	1800	1350	0.746667	0.643333	0.701886	0.70254	0.70216
							GAF-CNN	0.872	0.0161945	0.880877	0.00259625	3150	1800	1350	0.823333	0.803333	0.814893	0.813333	0.813707
							MLP	0.545807	0.0149169	0.531304	0.0233288	3150	1800	1350	0.59	0.536667	0.58282	0.568254	0.551362
							ResNet	0.537371	0.0369103	0.511528	0.0285499	3150	1800	1350	0.683333	0.39	0.575092	0.558413	0.502544
							RNN-FCN	0.853235	0.0205121	0.84969	0.00693961	3150	1800	1350	0.76	0.803333	0.783895	0.777143	0.778177
							Transformer	0.537352	0.0280947	0.534259	0.0140813	3150	1800	1350	0.643333	0.453333	0.564845	0.562857	0.553656
							TSF-CNN	0.879657	0.00868844	0.874009	0.00226998	3150	1800	1350	0.793333	0.833333	0.816165	0.810794	0.811643
							TSF-MLP	0.566698	0.0290244	0.589273	0.0546713	3150	1800	1350	0.706667	0.536667	0.64807	0.633651	0.618577
2022v1_bmi_simulation_shape_cohorts_Simulation_Cohort_5_9045992_0.75_0.95_0_Moderate_1_0.93425	0	Moderate	1	0.75	0.95	93.425	CRNN	0.846659	0.00841021	0.847942	0.0112122	3600	1800	1800	0.733333	0.823333	0.780984	0.778333	0.777833
							FCNN	0.734817	0.0407536	0.740261	0.0346724	3600	1800	1800	0.78	0.61	0.704282	0.694722	0.691017
							GAF-CNN	0.869175	0.00689467	0.876206	0.00417315	3600	1800	1800	0.766667	0.84	0.805872	0.803889	0.803569
							MLP	0.575237	0.0336093	0.573052	0.00454309	3600	1800	1800	0.726667	0.42	0.590135	0.573889	0.555152
							ResNet	0.616502	0.0502399	0.624713	0.0571712	3600	1800	1800	0.686667	0.53	0.62065	0.607222	0.599148
							RNN-FCN	0.849737	0.00442363	0.85222	0.00526698	3600	1800	1800	0.78	0.783333	0.78155	0.781111	0.781027
							Transformer	0.545164	0.0585706	0.543035	0.0463715	3600	1800	1800	0.81	0.316667	0.609154	0.564444	0.521302
							TSF-CNN	0.863359	0.00496283	0.871752	0.00286377	3600	1800	1800	0.776667	0.84	0.808742	0.807222	0.80698
							TSF-MLP	0.556433	0.0390466	0.539255	0.0152364	3600	1800	1800	0.703333	0.42	0.578539	0.561389	0.536861
2022v1_bmi_simulation_shape_cohorts_Simulation_Cohort_5_9045992_0.75_0.95_0_none_0.5_0.93425	0	none	0.5	0.75	0.95	93.425	CRNN	0.896327	0.0101651	0.882594	0	2700	1800	900	0.81	0.82	0.825617	0.811111	0.814726
							FCNN	0.890795	0.00703404	0.896461	1.21667e-08	2700	1800	900	0.81	0.83	0.831256	0.815556	0.819249
							GAF-CNN	0.887206	0.0224256	0.900183	1.21667e-08	2700	1800	900	0.81	0.83	0.833415	0.817778	0.821427
							MLP	0.896267	0.00970041	0.895688	1.6038e-06	2700	1800	900	0.84	0.81	0.835697	0.827778	0.830141
							ResNet	0.899953	0.0115004	0.885864	2.77775e-06	2700	1800	900	0.79	0.83	0.822526	0.802222	0.806653
							RNN-FCN	0.901991	0.0192775	0.894894	1.9245e-05	2700	1800	900	0.81	0.84	0.834091	0.817778	0.821504
							Transformer	0.85014	0.0748831	0.863304	0.0638461	2700	1800	900	0.743333	0.853333	0.815113	0.780741	0.786619
							TSF-CNN	0.901352	0.0208929	0.892967	1.21667e-08	2700	1800	900	0.75	0.88	0.832021	0.795556	0.801146
							TSF-MLP	0.901957	0.0199223	0.884207	6.41501e-06	2700	1800	900	0.76	0.85	0.821789	0.793333	0.798601
2022v1_bmi_simulation_shape_cohorts_Simulation_Cohort_5_9045992_0.75_0.95_0_none_0.25_0.93425	0	none	0.25	0.75	0.95	93.425	CRNN	0.879918	0.017231	0.892967	0	2250	1800	450	0.76	0.88	0.866515	0.788	0.806717
							FCNN	0.901717	0.0140751	0.886317	0	2250	1800	450	0.81	0.81	0.859046	0.810667	0.824302
							GAF-CNN	0.904106	0.0144905	0.898778	1.21667e-08	2250	1800	450	0.75	0.88	0.862056	0.773333	0.794079
							MLP	0.872721	0.0298415	0.9049	1.21667e-08	2250	1800	450	0.81	0.86	0.872039	0.817333	0.831447
							ResNet	0.886141	0.00920658	0.883867	2.42161e-05	2250	1800	450	0.79	0.82	0.856653	0.798667	0.81441
							RNN-FCN	0.895917	0.000408591	0.882574	2.566e-05	2250	1800	450	0.76	0.87	0.861695	0.782667	0.801854
							Transformer	0.900596	0.00756335	0.860793	3.20752e-06	2250	1800	450	0.74	0.83	0.847555	0.762667	0.783987
							TSF-CNN	0.894391	0.00677009	0.891228	9.62252e-06	2250	1800	450	0.78	0.87	0.867347	0.8	0.816738
							TSF-MLP	0.895482	0.0132671	0.8941	1.21667e-08	2250	1800	450	0.85	0.77	0.863909	0.837333	0.845908
2022v1_bmi_simulation_shape_cohorts_Simulation_Cohort_5_9045992_0.75_0.95_0_none_0.75_0.93425	0	none	0.75	0.75	0.95	93.425	CRNN	0.891867	0.012152	0.901789	1.21667e-08	3150	1800	1350	0.82	0.84	0.832375	0.829524	0.830128
							FCNN	0.894695	0.00610011	0.899354	3.20752e-06	3150	1800	1350	0.86	0.78	0.824348	0.824762	0.824445
							GAF-CNN	0.897238	0.0142857	0.899711	1.72064e-08	3150	1800	1350	0.85	0.79	0.82558	0.825714	0.82564
[truncated: 17,691 more rows]

## Sheet: SBP-Magnitude
Cohort Name	Missingness (%)	Irregularity	Class imbalance ratio (class1 / class0)	Effect size	Dispersion	Overlapping%	Model	Mean VAL AUC	Std. VAL AUC	Mean Test AUC	Std. Test AUC	Test Set Size	Test Set Size(Class 0)	Test Set Size(Class 1)	Mean Specificity	Mean Sensitivity	Mean Precision (Weighted-Avg.)	Mean Recall (Sensitivity, Weighted-Avg.)	Mean F1 Score (Weighted-Avg.)
[truncated: 19,008 more rows]

[truncated: 3 more sheets: SBP_Shape, Glucose_Magnitude, Glucose_Shape]
